# Supplementary material for: Characterization of Expanded Gamma Delta T Cells from Atypical X-SCID Patient Reveals Preserved Function and IL2RG-Mediated Signaling
Source: J Clin Immunol. 2022 Oct 19;43(2):358–70. doi: 10.1007/s10875-022-01375-6 (PMC9892142; doi:10.1007/s10875-022-01375-6)
Supplement: Supplementary file 2 — Supplementary file2 (XLSX 58 KB) [file 10875_2022_1375_MOESM2_ESM.xlsx]

## Sheet: IL2RG interactions
Table S8. The high-confidence protein-protein interactions of different IL2RG constructs.
Bait	Prey	PreyGene	From	Entry	Entry Name	Protein names	Gene Names	Gene Names (primary)	Spec	SpecSum	AvgSpec		ABUNDANCE	NumReplicates	ctrlCounts	AvgP	MaxP	TopoAvgP	TopoMaxP	SaintScore	logOddsScore	FoldChange	BFDR
P58S	P31785	P31785	P31785	P31785	IL2RG	Cytokine receptor common subunit gamma (Interleukin-2 receptor subunit gamma, IL-2 receptor subunit gamma, IL-2R subunit gamma, IL-2RG) (gammaC) (p64) (CD antigen CD132)	IL2RG	IL2RG	366|353|351	1070	356.67	1	100	3	0|0|0	1	1	1	1	1	499.57	3566.67	0
P58S	O95487	O95487	O95487	O95487	SC24B	Protein transport protein Sec24B (SEC24-related protein B)	SEC24B	SEC24B	143|127|115	385	128.33	0.3598	35.98	3	26|20|14	1	1	1	1	1	38.94	6.42	0
P58S	Q15437	Q15437	Q15437	Q15437	SC23B	Protein transport protein Sec23B, hSec23B (SEC23-related protein B)	SEC23B	SEC23B	131|100|103	334	111.33	0.312137	31.2137	3	20|12|9	1	1	1	1	1	26.65	8.15	0
P58S	Q9Y2U8	Q9Y2U8	Q9Y2U8	Q9Y2U8	MAN1	Inner nuclear membrane protein Man1 (LEM domain-containing protein 3)	LEMD3 MAN1	LEMD3	97|108|107	312	104	0.291586	29.1586	3	20|16|17	1	1	1	1	1	56.94	5.89	0
P58S	Q8N766	Q8N766	Q8N766	Q8N766	EMC1	ER membrane protein complex subunit 1	EMC1 KIAA0090 PSEC0263	EMC1	109|93|93	295	98.33	0.275689	27.5689	3	4|0|4	1	1	1	1	1	46.42	36.88	0
P58S	P51648	P51648	P51648	P51648	AL3A2	Aldehyde dehydrogenase family 3 member A2, EC 1.2.1.3, EC 1.2.1.94 (Aldehyde dehydrogenase 10) (Fatty aldehyde dehydrogenase) (Microsomal aldehyde dehydrogenase)	ALDH3A2 ALDH10 FALDH	ALDH3A2	93|92|57	242	80.67	0.226175	22.6175	3	19|21|15	1	1	1	1	1	11.57	4.4	0
P58S	Q86XL3	Q86XL3	Q86XL3	Q86XL3	ANKL2	Ankyrin repeat and LEM domain-containing protein 2 (LEM domain-containing protein 4)	ANKLE2 KIAA0692 LEM4	ANKLE2	87|73|66	226	75.33	0.211204	21.1204	3	4|1|4	1	1	1	1	1	73.21	25.11	0
P58S	Q8NEN9	Q8NEN9	Q8NEN9	Q8NEN9	PDZD8	PDZ domain-containing protein 8 (Sarcoma antigen NY-SAR-84/NY-SAR-104)	PDZD8 PDZK8	PDZD8	83|76|65	224	74.67	0.209353	20.9353	3	14|10|6	1	1	1	1	1	28.11	7.47	0
P58S	O95486	O95486	O95486	O95486	SC24A	Protein transport protein Sec24A (SEC24-related protein A)	SEC24A	SEC24A	75|71|66	212	70.67	0.198138	19.8138	3	15|6|7	1	1	1	1	1	15.44	7.57	0
P58S	P18031	P18031	P18031	P18031	PTN1	Tyrosine-protein phosphatase non-receptor type 1, EC 3.1.3.48 (Protein-tyrosine phosphatase 1B, PTP-1B)	PTPN1 PTP1B	PTPN1	75|70|64	209	69.67	0.195335	19.5335	3	11|5|6	1	1	1	1	1	39.8	9.5	0
P58S	O75410	O75410	O75410	O75410	TACC1	Transforming acidic coiled-coil-containing protein 1 (Gastric cancer antigen Ga55) (Taxin-1)	TACC1 KIAA1103	TACC1	67|73|66	206	68.67	0.192531	19.2531	3	18|16|16	1	1	1	1	1	26.71	4.12	0
P58S	Q86UP2	Q86UP2	Q86UP2	Q86UP2	KTN1	Kinectin (CG-1 antigen) (Kinesin receptor)	KTN1 CG1 KIAA0004	KTN1	79|61|65	205	68.33	0.191578	19.1578	3	18|11|13	1	1	1	1	1	28.34	4.88	0
P58S	Q5VV42	Q5VV42	Q5VV42	Q5VV42	CDKAL	Threonylcarbamoyladenosine tRNA methylthiotransferase, EC 2.8.4.5 (CDK5 regulatory subunit-associated protein 1-like 1) (tRNA-t(6)A37 methylthiotransferase)	CDKAL1	CDKAL1	76|68|60	204	68	0.190652	19.0652	3	8|2|3	1	1	1	1	1	20.31	15.69	0
P58S	Q8WVM8	Q8WVM8	Q8WVM8	Q8WVM8	SCFD1	Sec1 family domain-containing protein 1 (SLY1 homolog, Sly1p) (Syntaxin-binding protein 1-like 2)	SCFD1 C14orf163 KIAA0917 STXBP1L2 FKSG23	SCFD1	71|63|66	200	66.67	0.186923	18.6923	3	21|10|14	1	1	1	1	1	13.01	4.44	0
P58S	Q15436	Q15436	Q15436	Q15436	SC23A	Protein transport protein Sec23A, hSec23A (SEC23-related protein A)	SEC23A	SEC23A	68|59|71	198	66	0.185045	18.5045	3	5|5|9	1	1	1	1	1	48.2	10.42	0
P58S	Q9BZF1	Q9BZF1	Q9BZF1	Q9BZF1	OSBL8	Oxysterol-binding protein-related protein 8, ORP-8, OSBP-related protein 8	OSBPL8 KIAA1451 ORP8 OSBP10	OSBPL8	71|67|57	195	65	0.182241	18.2241	3	13|8|10	1	1	1	1	1	33.23	6.29	0
P58S	Q13586	Q13586	Q13586	Q13586	STIM1	Stromal interaction molecule 1	STIM1 GOK	STIM1	72|55|57	184	61.33	0.171952	17.1952	3	13|6|5	1	1	1	1	1	14.29	7.67	0
P58S	Q96S66	Q96S66	Q96S66	Q96S66	CLCC1	Chloride channel CLIC-like protein 1 (Mid-1-related chloride channel protein 1)	CLCC1 KIAA0761 MCLC	CLCC1	81|54|49	184	61.33	0.171952	17.1952	3	6|1|1	1	1	1	1	1	13.28	23	0
P58S	Q9HBM0	Q9HBM0	Q9HBM0	Q9HBM0	VEZA	Vezatin	VEZT	VEZT	57|43|53	153	51	0.142989	14.2989	3	1|0|1	1	1	1	1	1	57.3	76.5	0
P58S	Q9P0L0	Q9P0L0	Q9P0L0	Q9P0L0	VAPA	Vesicle-associated membrane protein-associated protein A, VAMP-A, VAMP-associated protein A, VAP-A (33 kDa VAMP-associated protein, VAP-33)	VAPA VAP33	VAPA	54|48|51	153	51	0.142989	14.2989	3	8|3|3	1	1	1	1	1	22.07	10.93	0
P58S	Q27J81	Q27J81	Q27J81	Q27J81	INF2	Inverted formin-2 (HBEBP2-binding protein C)	INF2 C14orf151 C14orf173	INF2	55|49|49	153	51	0.142989	14.2989	3	5|4|1	1	1	1	1	1	43.54	15.3	0
P58S	Q5JRA6	Q5JRA6	Q5JRA6	Q5JRA6	TGO1	Transport and Golgi organization protein 1 homolog, TANGO1 (C219-reactive peptide) (D320) (Melanoma inhibitory activity protein 3)	MIA3 KIAA0268 TANGO UNQ6077/PRO20088	MIA3	59|40|46	145	48.33	0.135503	13.5503	3	8|5|5	1	1	1	1	1	26.63	8.06	0
P58S	Q9NXE4	Q9NXE4	Q9NXE4	Q9NXE4	NSMA3	Sphingomyelin phosphodiesterase 4, EC 3.1.4.12 (Neutral sphingomyelinase 3, nSMase-3, nSMase3) (Neutral sphingomyelinase III)	SMPD4 KIAA1418 SKNY	SMPD4	46|50|43	139	46.33	0.129896	12.9896	3	2|2|1	1	1	1	1	1	49.73	27.8	0
P58S	Q96CP6	Q96CP6	Q96CP6	Q96CP6	ASTRA	Protein Aster-A (GRAM domain-containing protein 1A)	GRAMD1A KIAA1533	GRAMD1A	42|47|43	132	44	0.123363	12.3363	3	2|2|3	1	1	1	1	1	44.33	18.86	0
P58S	Q9NRG9	Q9NRG9	Q9NRG9	Q9NRG9	AAAS	Aladin (Adracalin)	AAAS ADRACALA GL003	AAAS	42|44|41	127	42.33	0.118681	11.8681	3	1|1|2	1	1	1	1	1	49.2	31.75	0
P58S	P08240	P08240	P08240	P08240	SRPRA	Signal recognition particle receptor subunit alpha, SR-alpha (Docking protein alpha, DP-alpha)	SRPRA SRPR	SRPRA	48|45|31	124	41.33	0.115877	11.5877	3	0|1|2	1	1	1	1	1	37.47	41.33	0
P58S	O95292	O95292	O95292	O95292	VAPB	Vesicle-associated membrane protein-associated protein B/C, VAMP-B/VAMP-C, VAMP-associated protein B/C, VAP-B/VAP-C	VAPB UNQ484/PRO983	VAPB	48|38|33	119	39.67	0.111223	11.1223	3	10|11|10	1	1	1	1	1	7.1	3.84	0
P58S	Q96QT4	Q96QT4	Q96QT4	Q96QT4	TRPM7	Transient receptor potential cation channel subfamily M member 7, EC 2.7.11.1 (Channel-kinase 1) (Long transient receptor potential channel 7, LTrpC-7, LTrpC7)	TRPM7 CHAK1 LTRPC7	TRPM7	49|30|39	118	39.33	0.11027	11.027	3	0|0|0	1	1	1	1	1	45.7	393.33	0
P58S	Q9NZJ5	Q9NZJ5	Q9NZJ5	Q9NZJ5	E2AK3	Eukaryotic translation initiation factor 2-alpha kinase 3, EC 2.7.11.1 (PRKR-like endoplasmic reticulum kinase) (Pancreatic eIF2-alpha kinase, HsPEK)	EIF2AK3 PEK PERK	EIF2AK3	41|38|38	117	39	0.109345	10.9345	3	0|0|0	1	1	1	1	1	57.26	390	0
P58S	Q9Y5M8	Q9Y5M8	Q9Y5M8	Q9Y5M8	SRPRB	Signal recognition particle receptor subunit beta, SR-beta (Protein APMCF1)	SRPRB PSEC0230	SRPRB	38|42|33	113	37.67	0.105616	10.5616	3	5|3|5	1	1	1	1	1	23.87	8.69	0
P58S	Q9BTX1	Q9BTX1	Q9BTX1	Q9BTX1	NDC1	Nucleoporin NDC1, hNDC1 (Transmembrane protein 48)	NDC1 TMEM48	NDC1	41|36|35	112	37.33	0.104663	10.4663	3	0|0|0	1	1	1	1	1	52.93	373.33	0
P58S	A0FGR8	A0FGR8	A0FGR8	A0FGR8	ESYT2	Extended synaptotagmin-2, E-Syt2 (Chr2Syt)	ESYT2 FAM62B KIAA1228	ESYT2	37|35|40	112	37.33	0.104663	10.4663	3	2|3|3	1	1	1	1	1	33.21	14	0
P58S	Q15042	Q15042	Q15042	Q15042	RB3GP	Rab3 GTPase-activating protein catalytic subunit (RAB3 GTPase-activating protein 130 kDa subunit) (Rab3-GAP p130, Rab3-GAP)	RAB3GAP1 KIAA0066 RAB3GAP	RAB3GAP1	41|36|34	111	37	0.103737	10.3737	3	7|7|5	1	1	1	1	1	19.03	5.84	0
P58S	O15031	O15031	O15031	O15031	PLXB2	Plexin-B2 (MM1)	PLXNB2 KIAA0315	PLXNB2	39|31|40	110	36.67	0.102812	10.2812	3	0|0|0	1	1	1	1	1	47.15	366.67	0
P58S	Q6P1M0	Q6P1M0	Q6P1M0	Q6P1M0	S27A4	Long-chain fatty acid transport protein 4, FATP-4, Fatty acid transport protein 4 (Arachidonate--CoA ligase, EC 6.2.1.15) (Long-chain-fatty-acid--CoA ligase) (Solute carrier family 27 member 4) (Very long-chain acyl-CoA synthetase 4, ACSVL4, EC 6.2.1.-)	SLC27A4 ACSVL4 FATP4	SLC27A4	40|33|36	109	36.33	0.101859	10.1859	3	0|0|0	1	1	1	1	1	50.04	363.33	0
P58S	Q5JTV8	Q5JTV8	Q5JTV8	Q5JTV8	TOIP1	Torsin-1A-interacting protein 1 (Lamin-associated protein 1B, LAP1B)	TOR1AIP1 LAP1	TOR1AIP1	33|38|34	105	35	0.0981299	9.81299	3	0|0|0	1	1	1	1	1	50.04	350	0
P58S	Q8TAA9	Q8TAA9	Q8TAA9	Q8TAA9	VANG1	Vang-like protein 1 (Loop-tail protein 2 homolog, LPP2) (Strabismus 2) (Van Gogh-like protein 1)	VANGL1 STB2	VANGL1	41|32|31	104	34.67	0.0972047	9.72047	3	3|3|1	1	1	1	1	1	29.56	14.86	0
P58S	Q9H2M9	Q9H2M9	Q9H2M9	Q9H2M9	RBGPR	Rab3 GTPase-activating protein non-catalytic subunit (RGAP-iso) (Rab3 GTPase-activating protein 150 kDa subunit) (Rab3-GAP p150, Rab3-GAP150) (Rab3-GAP regulatory subunit)	RAB3GAP2 KIAA0839	RAB3GAP2	35|33|33	101	33.67	0.094401	9.4401	3	13|6|3	0.98	0.99	0.98	0.99	0.98	3.96	4.59	0
P58S	Q9H089	Q9H089	Q9H089	Q9H089	LSG1	Large subunit GTPase 1 homolog, hLsg1, EC 3.6.1.-	LSG1	LSG1	36|38|26	100	33.33	0.0934477	9.34477	3	6|2|2	1	1	1	1	1	12.42	10	0
P58S	Q96HY6	Q96HY6	Q96HY6	Q96HY6	DDRGK	DDRGK domain-containing protein 1 (Dashurin) (UFM1-binding and PCI domain-containing protein 1)	DDRGK1 C20orf116 UFBP1	DDRGK1	39|34|26	99	33	0.0925225	9.25225	3	6|2|4	1	1	1	1	1	16.75	8.25	0
P58S	Q5T4S7	Q5T4S7	Q5T4S7	Q5T4S7	UBR4	E3 ubiquitin-protein ligase UBR4, EC 2.3.2.27 (600 kDa retinoblastoma protein-associated factor) (N-recognin-4) (RING-type E3 ubiquitin transferase UBR4) (Retinoblastoma-associated factor of 600 kDa, RBAF600, p600) (Zinc finger UBR1-type protein 1)	UBR4 KIAA0462 KIAA1307 RBAF600 ZUBR1	UBR4	39|28|31	98	32.67	0.0915973	9.15973	3	7|6|4	1	1	1	1	1	14.37	5.76	0
P58S	O94979	O94979	O94979	O94979	SC31A	Protein transport protein Sec31A (ABP125) (ABP130) (SEC31-like protein 1) (SEC31-related protein A) (Web1-like protein)	SEC31A KIAA0905 SEC31L1 HSPC275 HSPC334	SEC31A	37|29|32	98	32.67	0.0915973	9.15973	3	2|0|2	1	1	1	1	1	61	24.5	0
P58S	Q9UGP8	Q9UGP8	Q9UGP8	Q9UGP8	SEC63	Translocation protein SEC63 homolog	SEC63 SEC63L	SEC63	35|26|35	96	32	0.0897188	8.97188	3	1|2|4	1	1	1	1	1	23	13.71	0
P58S	Q8N5G2	Q8N5G2	Q8N5G2	Q8N5G2	MACOI	Macoilin (Macoilin-1) (Transmembrane protein 57)	MACO1 TMEM57	MACO1	35|28|31	94	31.33	0.0878403	8.78403	3	2|0|0	1	1	1	1	1	16.09	47	0
P58S	Q9Y2H6	Q9Y2H6	Q9Y2H6	Q9Y2H6	FND3A	Fibronectin type-III domain-containing protein 3A (Human gene expressed in odontoblasts)	FNDC3A FNDC3 HUGO KIAA0970	FNDC3A	36|29|29	94	31.33	0.0878403	8.78403	3	0|0|2	1	1	1	1	1	16.66	47	0
P58S	Q9P246	Q9P246	Q9P246	Q9P246	STIM2	Stromal interaction molecule 2	STIM2 KIAA1482	STIM2	31|34|28	93	31	0.0869151	8.69151	3	1|2|1	1	1	1	1	1	31.03	23.25	0
P58S	Q92575	Q92575	Q92575	Q92575	UBXN4	UBX domain-containing protein 4 (Erasin) (UBX domain-containing protein 2)	UBXN4 KIAA0242 UBXD2 UBXDC1	UBXN4	33|37|22	92	30.67	0.0859899	8.59899	3	1|0|1	1	1	1	1	1	27.26	46	0
P58S	Q92545	Q92545	Q92545	Q92545	TM131	Transmembrane protein 131 (Protein RW1)	TMEM131 KIAA0257 RW1	TMEM131	26|33|30	89	29.67	0.0831861	8.31861	3	0|0|0	1	1	1	1	1	39.88	296.67	0
P58S	Q9ULH0	Q9ULH0	Q9ULH0	Q9ULH0	KDIS	Kinase D-interacting substrate of 220 kDa (Ankyrin repeat-rich membrane-spanning protein)	KIDINS220 ARMS KIAA1250	KIDINS220	35|27|27	89	29.67	0.0831861	8.31861	3	5|6|1	1	1	1	1	1	10.4	7.42	0
P58S	Q9Y6M5	Q9Y6M5	Q9Y6M5	Q9Y6M5	ZNT1	Zinc transporter 1, ZnT-1 (Solute carrier family 30 member 1)	SLC30A1 ZNT1	SLC30A1	30|33|23	86	28.67	0.0803824	8.03824	3	0|0|0	1	1	1	1	1	35.49	286.67	0
P58S	Q8NBP0	Q8NBP0	Q8NBP0	Q8NBP0	TTC13	Tetratricopeptide repeat protein 13, TPR repeat protein 13	TTC13 PSEC0076	TTC13	32|28|24	84	28	0.0785039	7.85039	3	0|0|0	1	1	1	1	1	36.96	280	0
P58S	O15173	O15173	O15173	O15173	PGRC2	Membrane-associated progesterone receptor component 2 (Progesterone membrane-binding protein) (Steroid receptor protein DG6)	PGRMC2 DG6 PMBP	PGRMC2	26|29|29	84	28	0.0785039	7.85039	3	5|4|4	1	1	1	1	1	15.76	6.46	0
P58S	O75976	O75976	O75976	O75976	CBPD	Carboxypeptidase D, EC 3.4.17.22 (Metallocarboxypeptidase D) (gp180)	CPD	CPD	32|28|24	84	28	0.0785039	7.85039	3	0|0|0	1	1	1	1	1	36.96	280	0
P58S	Q96A33	Q96A33	Q96A33	Q96A33	CCD47	PAT complex subunit CCDC47 (Calumin) (Coiled-coil domain-containing protein 47)	CCDC47 GK001 MSTP041 PSEC0077	CCDC47	34|27|22	83	27.67	0.0775787	7.75787	3	3|5|6	1	1	1	1	1	10.56	5.93	0
P58S	Q9Y4L1	Q9Y4L1	Q9Y4L1	Q9Y4L1	HYOU1	Hypoxia up-regulated protein 1 (150 kDa oxygen-regulated protein, ORP-150) (170 kDa glucose-regulated protein, GRP-170)	HYOU1 GRP170 ORP150	HYOU1	32|28|21	81	27	0.0757002	7.57002	3	4|3|6	1	1	1	1	1	10.34	6.23	0
P58S	Q9HCU5	Q9HCU5	Q9HCU5	Q9HCU5	PREB	Prolactin regulatory element-binding protein (Mammalian guanine nucleotide exchange factor mSec12)	PREB SEC12	PREB	27|27|25	79	26.33	0.0738217	7.38217	3	0|4|3	1	1	1	1	1	11.32	11.29	0
P58S	Q8NHP6	Q8NHP6	Q8NHP6	Q8NHP6	MSPD2	Motile sperm domain-containing protein 2	MOSPD2	MOSPD2	30|26|22	78	26	0.0728965	7.28965	3	0|0|0	1	1	1	1	1	34.03	260	0
P58S	Q15006	Q15006	Q15006	Q15006	EMC2	ER membrane protein complex subunit 2 (Tetratricopeptide repeat protein 35, TPR repeat protein 35)	EMC2 KIAA0103 TTC35	EMC2	31|24|21	76	25.33	0.071018	7.1018	3	0|2|2	1	1	1	1	1	37.43	19	0
P58S	Q96JB5	Q96JB5	Q96JB5	Q96JB5	CK5P3	CDK5 regulatory subunit-associated protein 3 (CDK5 activator-binding protein C53) (LXXLL/leucine-zipper-containing ARF-binding protein) (Protein HSF-27)	CDK5RAP3 IC53 LZAP MSTP016 OK/SW-cl.114 PP1553	CDK5RAP3	31|21|23	75	25	0.0700928	7.00928	3	5|2|1	1	1	1	1	1	9.86	9.38	0
P58S	Q9Y385	Q9Y385	Q9Y385	Q9Y385	UB2J1	Ubiquitin-conjugating enzyme E2 J1, EC 2.3.2.23 (E2 ubiquitin-conjugating enzyme J1) (Non-canonical ubiquitin-conjugating enzyme 1, NCUBE-1) (Yeast ubiquitin-conjugating enzyme UBC6 homolog E, HsUBC6e)	UBE2J1 NCUBE1 CGI-76 HSPC153 HSPC205	UBE2J1	24|29|21	74	24.67	0.0691676	6.91676	3	0|0|0	1	1	1	1	1	32.56	246.67	0
P58S	O60858	O60858	O60858	O60858	TRI13	E3 ubiquitin-protein ligase TRIM13, EC 2.3.2.27 (B-cell chronic lymphocytic leukemia tumor suppressor Leu5) (Leukemia-associated protein 5) (Putative tumor suppressor RFP2) (RING finger protein 77) (RING-type E3 ubiquitin transferase TRIM13) (Ret finger protein 2) (Tripartite motif-containing protein 13)	TRIM13 LEU5 RFP2 RNF77	TRIM13	28|25|21	74	24.67	0.0691676	6.91676	3	1|0|0	1	1	1	1	1	66.3	74	0
P58S	Q14571	Q14571	Q14571	Q14571	ITPR2	Inositol 1,4,5-trisphosphate receptor type 2 (IP3 receptor isoform 2, IP3R 2, InsP3R2) (Type 2 inositol 1,4,5-trisphosphate receptor, Type 2 InsP3 receptor)	ITPR2	ITPR2	32|18|24	74	24.67	0.0691676	6.91676	3	0|0|0	1	1	1	1	1	28.13	246.67	0
P58S	Q5HYI8	Q5HYI8	Q5HYI8	Q5HYI8	RABL3	Rab-like protein 3	RABL3	RABL3	22|26|24	72	24	0.0672891	6.72891	3	0|0|0	1	1	1	1	1	34.03	240	0
P58S	P05556	P05556	P05556	P05556	ITB1	Integrin beta-1 (Fibronectin receptor subunit beta) (Glycoprotein IIa, GPIIA) (VLA-4 subunit beta) (CD antigen CD29)	ITGB1 FNRB MDF2 MSK12	ITGB1	26|25|21	72	24	0.0672891	6.72891	3	0|1|1	1	1	1	1	1	25.83	36	0
P58S	P55011	P55011	P55011	P55011	S12A2	Solute carrier family 12 member 2 (Basolateral Na-K-Cl symporter) (Bumetanide-sensitive sodium-(potassium)-chloride cotransporter 2)	SLC12A2 NKCC1	SLC12A2	28|19|24	71	23.67	0.0663639	6.63639	3	5|1|1	1	1	1	1	1	5.97	10.14	0
P58S	Q9NRC1	Q9NRC1	Q9NRC1	Q9NRC1	ST7	Suppressor of tumorigenicity 7 protein (Protein FAM4A1) (Protein HELG)	ST7 FAM4A1 HELG RAY1	ST7	26|24|20	70	23.33	0.0654106	6.54106	3	1|1|1	1	1	1	1	1	21.97	23.33	0
P58S	O75396	O75396	O75396	O75396	SC22B	Vesicle-trafficking protein SEC22b (ER-Golgi SNARE of 24 kDa, ERS-24, ERS24) (SEC22 vesicle-trafficking protein homolog B) (SEC22 vesicle-trafficking protein-like 1)	SEC22B SEC22L1	SEC22B	32|22|16	70	23.33	0.0654106	6.54106	3	3|1|2	1	1	1	1	1	11.65	11.67	0
P58S	Q86Y07	Q86Y07	Q86Y07	Q86Y07	VRK2	Serine/threonine-protein kinase VRK2, EC 2.7.11.1 (Vaccinia-related kinase 2)	VRK2	VRK2	25|24|20	69	23	0.0644854	6.44854	3	1|0|0	1	1	1	1	1	62.15	69	0
P58S	Q9H3N1	Q9H3N1	Q9H3N1	Q9H3N1	TMX1	Thioredoxin-related transmembrane protein 1 (Thioredoxin domain-containing protein 1) (Transmembrane Trx-related protein)	TMX1 TMX TXNDC TXNDC1 PSEC0085 UNQ235/PRO268	TMX1	26|19|23	68	22.67	0.0635602	6.35602	3	0|0|2	1	1	1	1	1	10.87	34	0
P58S	P11717	P11717	P11717	P11717	MPRI	Cation-independent mannose-6-phosphate receptor, CI Man-6-P receptor, CI-MPR, M6PR (300 kDa mannose 6-phosphate receptor, MPR 300) (Insulin-like growth factor 2 receptor) (Insulin-like growth factor II receptor, IGF-II receptor) (M6P/IGF2 receptor, M6P/IGF2R) (CD antigen CD222)	IGF2R MPRI	IGF2R	30|18|20	68	22.67	0.0635602	6.35602	3	2|1|0	1	1	1	1	1	19.18	22.67	0
P58S	O14967	O14967	O14967	O14967	CLGN	Calmegin	CLGN	CLGN	25|22|20	67	22.33	0.0626069	6.26069	3	0|0|0	1	1	1	1	1	31.09	223.33	0
P58S	Q96AE7	Q96AE7	Q96AE7	Q96AE7	TTC17	Tetratricopeptide repeat protein 17, TPR repeat protein 17	TTC17	TTC17	19|21|25	65	21.67	0.0607564	6.07564	3	1|2|0	1	1	1	1	1	20.57	21.67	0
P58S	Q9P0I2	Q9P0I2	Q9P0I2	Q9P0I2	EMC3	ER membrane protein complex subunit 3 (Transmembrane protein 111)	EMC3 TMEM111	EMC3	23|22|20	65	21.67	0.0607564	6.07564	3	3|0|2	1	1	1	1	1	14.53	13	0
P58S	Q5T8D3	Q5T8D3	Q5T8D3	Q5T8D3	ACBD5	Acyl-CoA-binding domain-containing protein 5	ACBD5 KIAA1996	ACBD5	30|14|20	64	21.33	0.0598032	5.98032	3	0|0|0	1	1	1	1	1	22.16	213.33	0
P58S	O94898	O94898	O94898	O94898	LRIG2	Leucine-rich repeats and immunoglobulin-like domains protein 2, LIG-2	LRIG2 KIAA0806 LIG2	LRIG2	24|25|14	63	21	0.058878	5.8878	3	0|0|0	1	1	1	1	1	22.16	210	0
P58S	Q53EU6	Q53EU6	Q53EU6	Q53EU6	GPAT3	Glycerol-3-phosphate acyltransferase 3, GPAT-3, EC 2.3.1.15 (1-acyl-sn-glycerol-3-phosphate O-acyltransferase 10, AGPAT 10) (1-acyl-sn-glycerol-3-phosphate O-acyltransferase 9, 1-AGP acyltransferase 9, 1-AGPAT 9, EC 2.3.1.51) (Acyl-CoA:glycerol-3-phosphate acyltransferase 3, hGPAT3) (Lung cancer metastasis-associated protein 1) (Lysophosphatidic acid acyltransferase theta, LPAAT-theta) (MAG-1)	GPAT3 AGPAT9 MAG1 HMFN0839 UNQ2753/PRO6492	GPAT3	26|21|16	63	21	0.058878	5.8878	3	0|0|0	1	1	1	1	1	25.16	210	0
P58S	Q9NV66	Q9NV66	Q9NV66	Q9NV66	TYW1	S-adenosyl-L-methionine-dependent tRNA 4-demethylwyosine synthase TYW1, EC 4.1.3.44 (Radical S-adenosyl methionine and flavodoxin domain-containing protein 1) (tRNA wybutosine-synthesizing protein 1 homolog) (tRNA-yW-synthesizing protein)	TYW1 RSAFD1	TYW1	23|20|19	62	20.67	0.0579527	5.79527	3	0|0|0	1	1	1	1	1	29.61	206.67	0
P58S	O95210	O95210	O95210	O95210	STBD1	Starch-binding domain-containing protein 1 (Genethonin-1) (Glycophagy cargo receptor STBD1)	STBD1 GENX-3414	STBD1	27|20|15	62	20.67	0.0579527	5.79527	3	2|1|1	1	1	1	1	1	13.27	15.5	0
P58S	Q96CS3	Q96CS3	Q96CS3	Q96CS3	FAF2	FAS-associated factor 2 (Protein ETEA) (UBX domain-containing protein 3B) (UBX domain-containing protein 8)	FAF2 ETEA KIAA0887 UBXD8 UBXN3B	FAF2	22|19|21	62	20.67	0.0579527	5.79527	3	0|0|0	1	1	1	1	1	29.61	206.67	0
P58S	P49257	P49257	P49257	P49257	LMAN1	Protein ERGIC-53 (ER-Golgi intermediate compartment 53 kDa protein) (Gp58) (Intracellular mannose-specific lectin MR60) (Lectin mannose-binding 1)	LMAN1 ERGIC53 F5F8D	LMAN1	18|20|23	61	20.33	0.0569995	5.69995	3	3|0|2	1	1	1	1	1	12.5	12.2	0
P58S	Q14574	Q14574	Q14574	Q14574	DSC3	Desmocollin-3 (Cadherin family member 3) (Desmocollin-4) (HT-CP)	DSC3 CDHF3 DSC4	DSC3	26|19|16	61	20.33	0.0569995	5.69995	3	1|0|0	1	1	1	1	1	46.1	61	0
P58S	Q9UBS4	Q9UBS4	Q9UBS4	Q9UBS4	DJB11	DnaJ homolog subfamily B member 11 (APOBEC1-binding protein 2, ABBP-2) (DnaJ protein homolog 9) (ER-associated DNAJ) (ER-associated Hsp40 co-chaperone) (Endoplasmic reticulum DNA J domain-containing protein 3, ER-resident protein ERdj3, ERdj3, ERj3p) (HEDJ) (Human DnaJ protein 9, hDj-9) (PWP1-interacting protein 4)	DNAJB11 EDJ ERJ3 HDJ9 PSEC0121 UNQ537/PRO1080	DNAJB11	26|19|16	61	20.33	0.0569995	5.69995	3	2|1|2	1	1	1	1	1	13.03	12.2	0
P58S	O60503	O60503	O60503	O60503	ADCY9	Adenylate cyclase type 9, EC 4.6.1.1 (ATP pyrophosphate-lyase 9) (Adenylate cyclase type IX, ACIX) (Adenylyl cyclase 9, AC9)	ADCY9 KIAA0520	ADCY9	21|17|22	60	20	0.0560742	5.60742	3	0|1|1	1	1	1	1	1	20.09	30	0
P58S	Q15165	Q15165	Q15165	Q15165	PON2	Serum paraoxonase/arylesterase 2, PON 2, EC 3.1.1.2, EC 3.1.1.81 (Aromatic esterase 2, A-esterase 2) (Serum aryldialkylphosphatase 2)	PON2	PON2	22|15|22	59	19.67	0.055149	5.5149	3	0|0|0	1	1	1	1	1	23.66	196.67	0
P58S	A2RRP1	A2RRP1	A2RRP1	A2RRP1	NBAS	NBAS subunit of NRZ tethering complex (Neuroblastoma-amplified gene protein) (Neuroblastoma-amplified sequence)	NBAS NAG	NBAS	23|14|21	58	19.33	0.0541958	5.41958	3	0|0|0	1	1	1	1	1	22.16	193.33	0
P58S	P54920	P54920	P54920	P54920	SNAA	Alpha-soluble NSF attachment protein, SNAP-alpha (N-ethylmaleimide-sensitive factor attachment protein alpha)	NAPA SNAPA	NAPA	23|17|17	57	19	0.0532705	5.32705	3	1|0|3	1	1	1	1	1	9.16	14.25	0
P58S	Q8TEM1	Q8TEM1	Q8TEM1	Q8TEM1	PO210	Nuclear pore membrane glycoprotein 210, Nuclear pore protein gp210 (Nuclear envelope pore membrane protein POM 210, POM210) (Nucleoporin Nup210) (Pore membrane protein of 210 kDa)	NUP210 KIAA0906 PSEC0245	NUP210	21|14|21	56	18.67	0.0523453	5.23453	3	0|0|2	1	1	1	1	1	7.86	28	0
P58S	Q9HDC5	Q9HDC5	Q9HDC5	Q9HDC5	JPH1	Junctophilin-1, JP-1 (Junctophilin type 1)	JPH1 JP1	JPH1	21|18|17	56	18.67	0.0523453	5.23453	3	2|2|0	1	1	1	1	1	26.7	14	0
P58S	Q13190	Q13190	Q13190	Q13190	STX5	Syntaxin-5	STX5 STX5A	STX5	20|18|17	55	18.33	0.051392	5.1392	3	2|3|2	1	1	1	1	1	11.67	7.86	0
P58S	Q96SK2	Q96SK2	Q96SK2	Q96SK2	TM209	Transmembrane protein 209	TMEM209	TMEM209	21|19|14	54	18	0.0504668	5.04668	3	0|0|0	1	1	1	1	1	22.16	180	0
P58S_F178L	P31785	P31785	P31785	P31785	IL2RG	Cytokine receptor common subunit gamma (Interleukin-2 receptor subunit gamma, IL-2 receptor subunit gamma, IL-2R subunit gamma, IL-2RG) (gammaC) (p64) (CD antigen CD132)	IL2RG	IL2RG	318|320|348	986	328.67	1	100	3	0|0|0	1	1	1	1	1	453.14	3286.67	0
P58S_F178L	O95487	O95487	O95487	O95487	SC24B	Protein transport protein Sec24B (SEC24-related protein B)	SEC24B	SEC24B	125|118|137	380	126.67	0.385402	38.5402	3	26|20|14	1	1	1	1	1	40.62	6.33	0
P58S_F178L	Q15437	Q15437	Q15437	Q15437	SC23B	Protein transport protein Sec23B, hSec23B (SEC23-related protein B)	SEC23B	SEC23B	109|89|130	328	109.33	0.332644	33.2644	3	20|12|9	1	1	1	1	1	22.39	8	0
P58S_F178L	Q8N766	Q8N766	Q8N766	Q8N766	EMC1	ER membrane protein complex subunit 1	EMC1 KIAA0090 PSEC0263	EMC1	105|85|81	271	90.33	0.274835	27.4835	3	4|0|4	1	1	1	1	1	40	33.88	0
P58S_F178L	Q9Y2U8	Q9Y2U8	Q9Y2U8	Q9Y2U8	MAN1	Inner nuclear membrane protein Man1 (LEM domain-containing protein 3)	LEMD3 MAN1	LEMD3	93|85|92	270	90	0.273831	27.3831	3	20|16|17	1	1	1	1	1	44.47	5.09	0
P58S_F178L	P51648	P51648	P51648	P51648	AL3A2	Aldehyde dehydrogenase family 3 member A2, EC 1.2.1.3, EC 1.2.1.94 (Aldehyde dehydrogenase 10) (Fatty aldehyde dehydrogenase) (Microsomal aldehyde dehydrogenase)	ALDH3A2 ALDH10 FALDH	ALDH3A2	65|80|92	237	79	0.240363	24.0363	3	19|21|15	1	1	1	1	1	20.92	4.31	0
P58S_F178L	O75410	O75410	O75410	O75410	TACC1	Transforming acidic coiled-coil-containing protein 1 (Gastric cancer antigen Ga55) (Taxin-1)	TACC1 KIAA1103	TACC1	69|68|81	218	72.67	0.221103	22.1103	3	18|16|16	1	1	1	1	1	28.92	4.36	0
P58S_F178L	P18031	P18031	P18031	P18031	PTN1	Tyrosine-protein phosphatase non-receptor type 1, EC 3.1.3.48 (Protein-tyrosine phosphatase 1B, PTP-1B)	PTPN1 PTP1B	PTPN1	59|44|80	183	61	0.185596	18.5596	3	11|5|6	1	1	1	1	1	21.83	8.32	0
P58S_F178L	Q86XL3	Q86XL3	Q86XL3	Q86XL3	ANKL2	Ankyrin repeat and LEM domain-containing protein 2 (LEM domain-containing protein 4)	ANKLE2 KIAA0692 LEM4	ANKLE2	65|60|58	183	61	0.185596	18.5596	3	4|1|4	1	1	1	1	1	62.3	20.33	0
P58S_F178L	Q15436	Q15436	Q15436	Q15436	SC23A	Protein transport protein Sec23A, hSec23A (SEC23-related protein A)	SEC23A	SEC23A	68|58|52	178	59.33	0.180515	18.0515	3	5|5|9	1	1	1	1	1	39.65	9.37	0
P58S_F178L	Q5VV42	Q5VV42	Q5VV42	Q5VV42	CDKAL	Threonylcarbamoyladenosine tRNA methylthiotransferase, EC 2.8.4.5 (CDK5 regulatory subunit-associated protein 1-like 1) (tRNA-t(6)A37 methylthiotransferase)	CDKAL1	CDKAL1	61|49|63	173	57.67	0.175465	17.5465	3	8|2|3	1	1	1	1	1	15.79	13.31	0
P58S_F178L	O95486	O95486	O95486	O95486	SC24A	Protein transport protein Sec24A (SEC24-related protein A)	SEC24A	SEC24A	71|45|54	170	56.67	0.172422	17.2422	3	15|6|7	1	1	1	1	1	8.25	6.07	0
P58S_F178L	Q9BZF1	Q9BZF1	Q9BZF1	Q9BZF1	OSBL8	Oxysterol-binding protein-related protein 8, ORP-8, OSBP-related protein 8	OSBPL8 KIAA1451 ORP8 OSBP10	OSBPL8	61|51|54	166	55.33	0.168345	16.8345	3	13|8|10	1	1	1	1	1	26.93	5.35	0
P58S_F178L	Q8NEN9	Q8NEN9	Q8NEN9	Q8NEN9	PDZD8	PDZ domain-containing protein 8 (Sarcoma antigen NY-SAR-84/NY-SAR-104)	PDZD8 PDZK8	PDZD8	62|51|52	165	55	0.167341	16.7341	3	14|10|6	1	1	1	1	1	18.53	5.5	0
P58S_F178L	O95292	O95292	O95292	O95292	VAPB	Vesicle-associated membrane protein-associated protein B/C, VAMP-B/VAMP-C, VAMP-associated protein B/C, VAP-B/VAP-C	VAPB UNQ484/PRO983	VAPB	44|37|83	164	54.67	0.166337	16.6337	3	10|11|10	1	1	1	1	1	11.76	5.29	0
P58S_F178L	Q13586	Q13586	Q13586	Q13586	STIM1	Stromal interaction molecule 1	STIM1 GOK	STIM1	55|44|60	159	53	0.161256	16.1256	3	13|6|5	1	1	1	1	1	9.98	6.62	0
P58S_F178L	Q96S66	Q96S66	Q96S66	Q96S66	CLCC1	Chloride channel CLIC-like protein 1 (Mid-1-related chloride channel protein 1)	CLCC1 KIAA0761 MCLC	CLCC1	50|46|50	146	48.67	0.148082	14.8082	3	6|1|1	1	1	1	1	1	12.39	18.25	0
P58S_F178L	Q96CP6	Q96CP6	Q96CP6	Q96CP6	ASTRA	Protein Aster-A (GRAM domain-containing protein 1A)	GRAMD1A KIAA1533	GRAMD1A	51|38|49	138	46	0.139958	13.9958	3	2|2|3	1	1	1	1	1	38.92	19.71	0
P58S_F178L	Q9HBM0	Q9HBM0	Q9HBM0	Q9HBM0	VEZA	Vezatin	VEZT	VEZT	44|48|43	135	45	0.136915	13.6915	3	1|0|1	1	1	1	1	1	57.3	67.5	0
P58S_F178L	Q5JRA6	Q5JRA6	Q5JRA6	Q5JRA6	TGO1	Transport and Golgi organization protein 1 homolog, TANGO1 (C219-reactive peptide) (D320) (Melanoma inhibitory activity protein 3)	MIA3 KIAA0268 TANGO UNQ6077/PRO20088	MIA3	48|28|43	119	39.67	0.120699	12.0699	3	8|5|5	1	1	1	1	1	13.56	6.61	0
P58S_F178L	Q9P0L0	Q9P0L0	Q9P0L0	Q9P0L0	VAPA	Vesicle-associated membrane protein-associated protein A, VAMP-A, VAMP-associated protein A, VAP-A (33 kDa VAMP-associated protein, VAP-33)	VAPA VAP33	VAPA	53|23|34	110	36.67	0.111571	11.1571	3	8|3|3	1	1	1	1	1	6.73	7.86	0
P58S_F178L	Q9NXE4	Q9NXE4	Q9NXE4	Q9NXE4	NSMA3	Sphingomyelin phosphodiesterase 4, EC 3.1.4.12 (Neutral sphingomyelinase 3, nSMase-3, nSMase3) (Neutral sphingomyelinase III)	SMPD4 KIAA1418 SKNY	SMPD4	39|35|35	109	36.33	0.110536	11.0536	3	2|2|1	1	1	1	1	1	38.64	21.8	0
P58S_F178L	Q96QT4	Q96QT4	Q96QT4	Q96QT4	TRPM7	Transient receptor potential cation channel subfamily M member 7, EC 2.7.11.1 (Channel-kinase 1) (Long transient receptor potential channel 7, LTrpC-7, LTrpC7)	TRPM7 CHAK1 LTRPC7	TRPM7	34|37|34	105	35	0.10649	10.649	3	0|0|0	1	1	1	1	1	51.49	350	0
P58S_F178L	Q27J81	Q27J81	Q27J81	Q27J81	INF2	Inverted formin-2 (HBEBP2-binding protein C)	INF2 C14orf151 C14orf173	INF2	40|34|31	105	35	0.10649	10.649	3	5|4|1	1	1	1	1	1	22.82	10.5	0
P58S_F178L	Q9NZJ5	Q9NZJ5	Q9NZJ5	Q9NZJ5	E2AK3	Eukaryotic translation initiation factor 2-alpha kinase 3, EC 2.7.11.1 (PRKR-like endoplasmic reticulum kinase) (Pancreatic eIF2-alpha kinase, HsPEK)	EIF2AK3 PEK PERK	EIF2AK3	37|32|34	103	34.33	0.104451	10.4451	3	0|0|0	1	1	1	1	1	48.6	343.33	0
P58S_F178L	Q9Y2H6	Q9Y2H6	Q9Y2H6	Q9Y2H6	FND3A	Fibronectin type-III domain-containing protein 3A (Human gene expressed in odontoblasts)	FNDC3A FNDC3 HUGO KIAA0970	FNDC3A	33|34|28	95	31.67	0.096358	9.6358	3	0|0|2	1	1	1	1	1	16.09	47.5	0
P58S_F178L	P08240	P08240	P08240	P08240	SRPRA	Signal recognition particle receptor subunit alpha, SR-alpha (Docking protein alpha, DP-alpha)	SRPRA SRPR	SRPRA	27|33|34	94	31.33	0.0953236	9.53236	3	0|1|2	1	1	1	1	1	31.82	31.33	0
P58S_F178L	Q9Y5M8	Q9Y5M8	Q9Y5M8	Q9Y5M8	SRPRB	Signal recognition particle receptor subunit beta, SR-beta (Protein APMCF1)	SRPRB PSEC0230	SRPRB	33|30|30	93	31	0.0943195	9.43195	3	5|3|5	1	1	1	1	1	20.34	7.15	0
P58S_F178L	Q5JTV8	Q5JTV8	Q5JTV8	Q5JTV8	TOIP1	Torsin-1A-interacting protein 1 (Lamin-associated protein 1B, LAP1B)	TOR1AIP1 LAP1	TOR1AIP1	28|27|37	92	30.67	0.0933155	9.33155	3	0|0|0	1	1	1	1	1	41.34	306.67	0
P58S_F178L	Q9NRG9	Q9NRG9	Q9NRG9	Q9NRG9	AAAS	Aladin (Adracalin)	AAAS ADRACALA GL003	AAAS	35|33|21	89	29.67	0.0902729	9.02729	3	1|1|2	1	1	1	1	1	21.38	22.25	0
P58S_F178L	Q8TAA9	Q8TAA9	Q8TAA9	Q8TAA9	VANG1	Vang-like protein 1 (Loop-tail protein 2 homolog, LPP2) (Strabismus 2) (Van Gogh-like protein 1)	VANGL1 STB2	VANGL1	29|29|29	87	29	0.0882344	8.82344	3	3|3|1	1	1	1	1	1	26.92	12.43	0
P58S_F178L	Q9P246	Q9P246	Q9P246	Q9P246	STIM2	Stromal interaction molecule 2	STIM2 KIAA1482	STIM2	28|17|40	85	28.33	0.0861959	8.61959	3	1|2|1	1	1	1	1	1	15.94	21.25	0
P58S_F178L	Q92575	Q92575	Q92575	Q92575	UBXN4	UBX domain-containing protein 4 (Erasin) (UBX domain-containing protein 2)	UBXN4 KIAA0242 UBXD2 UBXDC1	UBXN4	36|22|24	82	27.33	0.0831533	8.31533	3	1|0|1	1	1	1	1	1	27.26	41	0
P58S_F178L	Q9Y4L1	Q9Y4L1	Q9Y4L1	Q9Y4L1	HYOU1	Hypoxia up-regulated protein 1 (150 kDa oxygen-regulated protein, ORP-150) (170 kDa glucose-regulated protein, GRP-170)	HYOU1 GRP170 ORP150	HYOU1	36|23|22	81	27	0.0821493	8.21493	3	4|3|6	1	1	1	1	1	11.39	6.23	0
P58S_F178L	O94979	O94979	O94979	O94979	SC31A	Protein transport protein Sec31A (ABP125) (ABP130) (SEC31-like protein 1) (SEC31-related protein A) (Web1-like protein)	SEC31A KIAA0905 SEC31L1 HSPC275 HSPC334	SEC31A	24|30|26	80	26.67	0.0811452	8.11452	3	2|0|2	1	1	1	1	1	45.97	20	0
P58S_F178L	O15173	O15173	O15173	O15173	PGRC2	Membrane-associated progesterone receptor component 2 (Progesterone membrane-binding protein) (Steroid receptor protein DG6)	PGRMC2 DG6 PMBP	PGRMC2	28|17|34	79	26.33	0.0801107	8.01107	3	5|4|4	1	1	1	1	1	6.02	6.08	0
P58S_F178L	P55011	P55011	P55011	P55011	S12A2	Solute carrier family 12 member 2 (Basolateral Na-K-Cl symporter) (Bumetanide-sensitive sodium-(potassium)-chloride cotransporter 2)	SLC12A2 NKCC1	SLC12A2	35|21|22	78	26	0.0791067	7.91067	3	5|1|1	1	1	1	1	1	6.91	11.14	0
P58S_F178L	Q6P1M0	Q6P1M0	Q6P1M0	Q6P1M0	S27A4	Long-chain fatty acid transport protein 4, FATP-4, Fatty acid transport protein 4 (Arachidonate--CoA ligase, EC 6.2.1.15) (Long-chain-fatty-acid--CoA ligase) (Solute carrier family 27 member 4) (Very long-chain acyl-CoA synthetase 4, ACSVL4, EC 6.2.1.-)	SLC27A4 ACSVL4 FATP4	SLC27A4	37|20|20	77	25.67	0.0781027	7.81027	3	0|0|0	1	1	1	1	1	31.09	256.67	0
P58S_F178L	A0FGR8	A0FGR8	A0FGR8	A0FGR8	ESYT2	Extended synaptotagmin-2, E-Syt2 (Chr2Syt)	ESYT2 FAM62B KIAA1228	ESYT2	30|29|18	77	25.67	0.0781027	7.81027	3	2|3|3	1	1	1	1	1	11.72	9.63	0
P58S_F178L	Q16775	Q16775	Q16775	Q16775	GLO2	Hydroxyacylglutathione hydrolase, mitochondrial, EC 3.1.2.6 (Glyoxalase II, Glx II)	HAGH GLO2 HAGH1	HAGH	24|25|27	76	25.33	0.0770682	7.70682	3	10|6|8	0.99	1	0.99	1	0.99	3.4	3.17	0
P58S_F178L	Q96A33	Q96A33	Q96A33	Q96A33	CCD47	PAT complex subunit CCDC47 (Calumin) (Coiled-coil domain-containing protein 47)	CCDC47 GK001 MSTP041 PSEC0077	CCDC47	23|21|30	74	24.67	0.0750601	7.50601	3	3|5|6	1	1	1	1	1	9.5	5.29	0
P58S_F178L	Q9Y6M5	Q9Y6M5	Q9Y6M5	Q9Y6M5	ZNT1	Zinc transporter 1, ZnT-1 (Solute carrier family 30 member 1)	SLC30A1 ZNT1	SLC30A1	28|23|22	73	24.33	0.0740256	7.40256	3	0|0|0	1	1	1	1	1	34.03	243.33	0
P58S_F178L	Q8N5G2	Q8N5G2	Q8N5G2	Q8N5G2	MACOI	Macoilin (Macoilin-1) (Transmembrane protein 57)	MACO1 TMEM57	MACO1	25|23|25	73	24.33	0.0740256	7.40256	3	2|0|0	1	1	1	1	1	13.22	36.5	0
P58S_F178L	Q9H089	Q9H089	Q9H089	Q9H089	LSG1	Large subunit GTPase 1 homolog, hLsg1, EC 3.6.1.-	LSG1	LSG1	29|19|25	73	24.33	0.0740256	7.40256	3	6|2|2	1	1	1	1	1	7.26	7.3	0
P58S_F178L	Q9ULH0	Q9ULH0	Q9ULH0	Q9ULH0	KDIS	Kinase D-interacting substrate of 220 kDa (Ankyrin repeat-rich membrane-spanning protein)	KIDINS220 ARMS KIAA1250	KIDINS220	26|24|23	73	24.33	0.0740256	7.40256	3	5|6|1	1	1	1	1	1	7.88	6.08	0
P58S_F178L	P11717	P11717	P11717	P11717	MPRI	Cation-independent mannose-6-phosphate receptor, CI Man-6-P receptor, CI-MPR, M6PR (300 kDa mannose 6-phosphate receptor, MPR 300) (Insulin-like growth factor 2 receptor) (Insulin-like growth factor II receptor, IGF-II receptor) (M6P/IGF2 receptor, M6P/IGF2R) (CD antigen CD222)	IGF2R MPRI	IGF2R	26|22|23	71	23.67	0.0720175	7.20175	3	2|1|0	1	1	1	1	1	24.78	23.67	0
P58S_F178L	Q9HAV7	Q9HAV7	Q9HAV7	Q9HAV7	GRPE1	GrpE protein homolog 1, mitochondrial (HMGE) (Mt-GrpE#1)	GRPEL1 GREPEL1	GRPEL1	26|21|24	71	23.67	0.0720175	7.20175	3	11|4|4	0.87	0.98	0.87	0.98	0.87	0.9	3.74	0.01
P58S_F178L	O75976	O75976	O75976	O75976	CBPD	Carboxypeptidase D, EC 3.4.17.22 (Metallocarboxypeptidase D) (gp180)	CPD	CPD	34|20|16	70	23.33	0.0709831	7.09831	3	0|0|0	1	1	1	1	1	25.16	233.33	0
P58S_F178L	Q15006	Q15006	Q15006	Q15006	EMC2	ER membrane protein complex subunit 2 (Tetratricopeptide repeat protein 35, TPR repeat protein 35)	EMC2 KIAA0103 TTC35	EMC2	32|17|20	69	23	0.069979	6.9979	3	0|2|2	1	1	1	1	1	26.7	17.25	0
P58S_F178L	Q96HY6	Q96HY6	Q96HY6	Q96HY6	DDRGK	DDRGK domain-containing protein 1 (Dashurin) (UFM1-binding and PCI domain-containing protein 1)	DDRGK1 C20orf116 UFBP1	DDRGK1	24|23|22	69	23	0.069979	6.9979	3	6|2|4	1	1	1	1	1	12.26	5.75	0
P58S_F178L	Q9BTX1	Q9BTX1	Q9BTX1	Q9BTX1	NDC1	Nucleoporin NDC1, hNDC1 (Transmembrane protein 48)	NDC1 TMEM48	NDC1	30|21|17	68	22.67	0.068975	6.8975	3	0|0|0	1	1	1	1	1	26.65	226.67	0
P58S_F178L	Q8NHP6	Q8NHP6	Q8NHP6	Q8NHP6	MSPD2	Motile sperm domain-containing protein 2	MOSPD2	MOSPD2	27|23|16	66	22	0.0669364	6.69364	3	0|0|0	1	1	1	1	1	25.16	220	0
P58S_F178L	O60858	O60858	O60858	O60858	TRI13	E3 ubiquitin-protein ligase TRIM13, EC 2.3.2.27 (B-cell chronic lymphocytic leukemia tumor suppressor Leu5) (Leukemia-associated protein 5) (Putative tumor suppressor RFP2) (RING finger protein 77) (RING-type E3 ubiquitin transferase TRIM13) (Ret finger protein 2) (Tripartite motif-containing protein 13)	TRIM13 LEU5 RFP2 RNF77	TRIM13	20|25|20	65	21.67	0.0659324	6.59324	3	1|0|0	1	1	1	1	1	62.15	65	0
P58S_F178L	Q9UGP8	Q9UGP8	Q9UGP8	Q9UGP8	SEC63	Translocation protein SEC63 homolog	SEC63 SEC63L	SEC63	28|18|17	63	21	0.0638939	6.38939	3	1|2|4	1	1	1	1	1	11.67	9	0
P58S_F178L	Q5HYI8	Q5HYI8	Q5HYI8	Q5HYI8	RABL3	Rab-like protein 3	RABL3	RABL3	23|21|19	63	21	0.0638939	6.38939	3	0|0|0	1	1	1	1	1	29.61	210	0
P58S_F178L	O14967	O14967	O14967	O14967	CLGN	Calmegin	CLGN	CLGN	21|14|28	63	21	0.0638939	6.38939	3	0|0|0	1	1	1	1	1	22.16	210	0
P58S_F178L	Q92545	Q92545	Q92545	Q92545	TM131	Transmembrane protein 131 (Protein RW1)	TMEM131 KIAA0257 RW1	TMEM131	25|21|16	62	20.67	0.0628898	6.28898	3	0|0|0	1	1	1	1	1	25.16	206.67	0
P58S_F178L	P04439	P04439	P04439	P04439	HLAA	HLA class I histocompatibility antigen, A alpha chain (Human leukocyte antigen A, HLA-A)	HLA-A HLAA	HLA-A	27|18|17	62	20.67	0.0628898	6.28898	3	1|0|2	1	1	1	1	1	17.78	20.67	0
P58S_F178L	Q96JB5	Q96JB5	Q96JB5	Q96JB5	CK5P3	CDK5 regulatory subunit-associated protein 3 (CDK5 activator-binding protein C53) (LXXLL/leucine-zipper-containing ARF-binding protein) (Protein HSF-27)	CDK5RAP3 IC53 LZAP MSTP016 OK/SW-cl.114 PP1553	CDK5RAP3	24|15|23	62	20.67	0.0628898	6.28898	3	5|2|1	1	1	1	1	1	5.47	7.75	0
P58S_F178L	O15031	O15031	O15031	O15031	PLXB2	Plexin-B2 (MM1)	PLXNB2 KIAA0315	PLXNB2	30|15|16	61	20.33	0.0618554	6.18554	3	0|0|0	1	1	1	1	1	23.66	203.33	0
P58S_F178L	Q8NBP0	Q8NBP0	Q8NBP0	Q8NBP0	TTC13	Tetratricopeptide repeat protein 13, TPR repeat protein 13	TTC13 PSEC0076	TTC13	26|19|15	60	20	0.0608513	6.08513	3	0|0|0	1	1	1	1	1	23.66	200	0
P58S_F178L	Q9HCU5	Q9HCU5	Q9HCU5	Q9HCU5	PREB	Prolactin regulatory element-binding protein (Mammalian guanine nucleotide exchange factor mSec12)	PREB SEC12	PREB	28|17|15	60	20	0.0608513	6.08513	3	0|4|3	1	1	1	1	1	5.15	8.57	0
P58S_F178L	Q96CS3	Q96CS3	Q96CS3	Q96CS3	FAF2	FAS-associated factor 2 (Protein ETEA) (UBX domain-containing protein 3B) (UBX domain-containing protein 8)	FAF2 ETEA KIAA0887 UBXD8 UBXN3B	FAF2	26|16|17	59	19.67	0.0598473	5.98473	3	0|0|0	1	1	1	1	1	25.16	196.67	0
P58S_F178L	Q9NRC1	Q9NRC1	Q9NRC1	Q9NRC1	ST7	Suppressor of tumorigenicity 7 protein (Protein FAM4A1) (Protein HELG)	ST7 FAM4A1 HELG RAY1	ST7	19|23|15	57	19	0.0578087	5.78087	3	1|1|1	1	1	1	1	1	15.01	19	0
P58S_F178L	Q14571	Q14571	Q14571	Q14571	ITPR2	Inositol 1,4,5-trisphosphate receptor type 2 (IP3 receptor isoform 2, IP3R 2, InsP3R2) (Type 2 inositol 1,4,5-trisphosphate receptor, Type 2 InsP3 receptor)	ITPR2	ITPR2	22|18|16	56	18.67	0.0568047	5.68047	3	0|0|0	1	1	1	1	1	25.16	186.67	0
P58S_F178L	Q9H3N1	Q9H3N1	Q9H3N1	Q9H3N1	TMX1	Thioredoxin-related transmembrane protein 1 (Thioredoxin domain-containing protein 1) (Transmembrane Trx-related protein)	TMX1 TMX TXNDC TXNDC1 PSEC0085 UNQ235/PRO268	TMX1	19|18|18	55	18.33	0.0557702	5.57702	3	0|0|2	1	1	1	1	1	10.28	27.5	0
P58S_F178L	P54920	P54920	P54920	P54920	SNAA	Alpha-soluble NSF attachment protein, SNAP-alpha (N-ethylmaleimide-sensitive factor attachment protein alpha)	NAPA SNAPA	NAPA	25|16|14	55	18.33	0.0557702	5.57702	3	1|0|3	1	1	1	1	1	7.03	13.75	0
P58S_F178L	Q9ULK5	Q9ULK5	Q9ULK5	Q9ULK5	VANG2	Vang-like protein 2 (Loop-tail protein 1 homolog) (Strabismus 1) (Van Gogh-like protein 2)	VANGL2 KIAA1215 STB1	VANGL2	19|15|20	54	18	0.0547662	5.47662	3	1|0|0	1	1	1	1	1	42.23	54	0
P58S_F178L	O75396	O75396	O75396	O75396	SC22B	Vesicle-trafficking protein SEC22b (ER-Golgi SNARE of 24 kDa, ERS-24, ERS24) (SEC22 vesicle-trafficking protein homolog B) (SEC22 vesicle-trafficking protein-like 1)	SEC22B SEC22L1	SEC22B	24|15|15	54	18	0.0547662	5.47662	3	3|1|2	1	1	1	1	1	10.42	9	0
P58S_F178L	O94898	O94898	O94898	O94898	LRIG2	Leucine-rich repeats and immunoglobulin-like domains protein 2, LIG-2	LRIG2 KIAA0806 LIG2	LRIG2	20|19|15	54	18	0.0547662	5.47662	3	0|0|0	1	1	1	1	1	23.66	180	0
P58S_F178L	Q15165	Q15165	Q15165	Q15165	PON2	Serum paraoxonase/arylesterase 2, PON 2, EC 3.1.1.2, EC 3.1.1.81 (Aromatic esterase 2, A-esterase 2) (Serum aryldialkylphosphatase 2)	PON2	PON2	22|16|15	53	17.67	0.0537621	5.37621	3	0|0|0	1	1	1	1	1	23.66	176.67	0
P58S_F178L	O43402	O43402	O43402	O43402	EMC8	ER membrane protein complex subunit 8 (Neighbor of COX4) (Protein FAM158B)	EMC8 C16orf2 C16orf4 COX4AL COX4NB FAM158B NOC4	EMC8	16|8|29	53	17.67	0.0537621	5.37621	3	1|1|1	1	1	1	1	1	5.56	17.67	0
P58S_F178L	Q96AE7	Q96AE7	Q96AE7	Q96AE7	TTC17	Tetratricopeptide repeat protein 17, TPR repeat protein 17	TTC17	TTC17	20|21|11	52	17.33	0.0527277	5.27277	3	1|2|0	1	1	1	1	1	9.54	17.33	0
P58S_F178L	Q9UBS4	Q9UBS4	Q9UBS4	Q9UBS4	DJB11	DnaJ homolog subfamily B member 11 (APOBEC1-binding protein 2, ABBP-2) (DnaJ protein homolog 9) (ER-associated DNAJ) (ER-associated Hsp40 co-chaperone) (Endoplasmic reticulum DNA J domain-containing protein 3, ER-resident protein ERdj3, ERdj3, ERj3p) (HEDJ) (Human DnaJ protein 9, hDj-9) (PWP1-interacting protein 4)	DNAJB11 EDJ ERJ3 HDJ9 PSEC0121 UNQ537/PRO1080	DNAJB11	23|15|14	52	17.33	0.0527277	5.27277	3	2|1|2	1	1	1	1	1	10.48	10.4	0
P58S_F178L	Q8TEV9	Q8TEV9	Q8TEV9	Q8TEV9	SMCR8	Guanine nucleotide exchange protein SMCR8 (Smith-Magenis syndrome chromosomal region candidate gene 8 protein)	SMCR8	SMCR8	19|16|16	51	17	0.0517236	5.17236	3	6|5|3	0.99	1	0.99	1	0.99	3.92	3.64	0
P58S_F178L	Q9HDC5	Q9HDC5	Q9HDC5	Q9HDC5	JPH1	Junctophilin-1, JP-1 (Junctophilin type 1)	JPH1 JP1	JPH1	21|13|16	50	16.67	0.0507196	5.07196	3	2|2|0	1	1	1	1	1	16.9	12.5	0
P58S_F178L	Q99653	Q99653	Q99653	Q99653	CHP1	Calcineurin B homologous protein 1 (Calcineurin B-like protein) (Calcium-binding protein CHP) (Calcium-binding protein p22) (EF-hand calcium-binding domain-containing protein p22)	CHP1 CHP	CHP1	15|11|24	50	16.67	0.0507196	5.07196	3	0|0|0	1	1	1	1	1	17.62	166.67	0
WT	P31785	P31785	P31785	P31785	IL2RG	Cytokine receptor common subunit gamma (Interleukin-2 receptor subunit gamma, IL-2 receptor subunit gamma, IL-2R subunit gamma, IL-2RG) (gammaC) (p64) (CD antigen CD132)	IL2RG	IL2RG	145|191|247	583	194.33	1	100	3	0|0|0	1	1	1	1	1	209.32	1943.33	0
WT	P50851	P50851	P50851	P50851	LRBA	Lipopolysaccharide-responsive and beige-like anchor protein (Beige-like protein) (CDC4-like protein)	LRBA BGL CDC4L LBA	LRBA	131|133|132	396	132	0.679257	67.9257	3	48|36|35	1	1	1	1	1	31.07	3.33	0
WT	O95487	O95487	O95487	O95487	SC24B	Protein transport protein Sec24B (SEC24-related protein B)	SEC24B	SEC24B	82|89|90	261	87	0.447692	44.7692	3	26|20|14	1	1	1	1	1	19.85	4.35	0
WT	Q15643	Q15643	Q15643	Q15643	TRIPB	Thyroid receptor-interacting protein 11, TR-interacting protein 11, TRIP-11 (Clonal evolution-related gene on chromosome 14 protein) (Golgi-associated microtubule-binding protein 210, GMAP-210) (Trip230)	TRIP11 CEV14	TRIP11	84|75|82	241	80.33	0.413369	41.3369	3	13|11|8	1	1	1	1	1	52.33	7.53	0
WT	Q15437	Q15437	Q15437	Q15437	SC23B	Protein transport protein Sec23B, hSec23B (SEC23-related protein B)	SEC23B	SEC23B	89|79|71	239	79.67	0.409973	40.9973	3	20|12|9	1	1	1	1	1	15.54	5.83	0
WT	Q14789	Q14789	Q14789	Q14789	GOGB1	Golgin subfamily B member 1 (372 kDa Golgi complex-associated protein, GCP372) (Giantin) (Macrogolgin)	GOLGB1	GOLGB1	69|82|68	219	73	0.37565	37.565	3	1|3|1	1	1	1	1	1	84.69	43.8	0
WT	Q9Y2U8	Q9Y2U8	Q9Y2U8	Q9Y2U8	MAN1	Inner nuclear membrane protein Man1 (LEM domain-containing protein 3)	LEMD3 MAN1	LEMD3	61|58|54	173	57.67	0.296763	29.6763	3	20|16|17	1	1	1	1	1	10	3.26	0
WT	Q08378	Q08378	Q08378	Q08378	GOGA3	Golgin subfamily A member 3 (Golgi complex-associated protein of 170 kDa, GCP170) (Golgin-160)	GOLGA3	GOLGA3	46|60|53	159	53	0.272732	27.2732	3	20|16|9	0.94	1	0.94	1	0.94	1.6	3.53	0.01
WT	Q8N766	Q8N766	Q8N766	Q8N766	EMC1	ER membrane protein complex subunit 1	EMC1 KIAA0090 PSEC0263	EMC1	46|56|57	159	53	0.272732	27.2732	3	4|0|4	1	1	1	1	1	21.15	19.88	0
WT	Q15436	Q15436	Q15436	Q15436	SC23A	Protein transport protein Sec23A, hSec23A (SEC23-related protein A)	SEC23A	SEC23A	52|44|49	145	48.33	0.248701	24.8701	3	5|5|9	1	1	1	1	1	30.2	7.63	0
WT	Q8NEN9	Q8NEN9	Q8NEN9	Q8NEN9	PDZD8	PDZ domain-containing protein 8 (Sarcoma antigen NY-SAR-84/NY-SAR-104)	PDZD8 PDZK8	PDZD8	44|40|44	128	42.67	0.219575	21.9575	3	14|10|6	1	1	1	1	1	10.7	4.27	0
WT	O95486	O95486	O95486	O95486	SC24A	Protein transport protein Sec24A (SEC24-related protein A)	SEC24A	SEC24A	41|39|44	124	41.33	0.212679	21.2679	3	15|6|7	1	1	1	1	1	5.81	4.43	0
WT	Q86UP2	Q86UP2	Q86UP2	Q86UP2	KTN1	Kinectin (CG-1 antigen) (Kinesin receptor)	KTN1 CG1 KIAA0004	KTN1	37|42|44	123	41	0.210981	21.0981	3	18|11|13	0.88	1	0.88	1	0.88	0.64	2.93	0.01
WT	Q9H3P7	Q9H3P7	Q9H3P7	Q9H3P7	GCP60	Golgi resident protein GCP60 (Acyl-CoA-binding domain-containing protein 3) (Golgi complex-associated protein 1, GOCAP1) (Golgi phosphoprotein 1, GOLPH1) (PBR- and PKA-associated protein 7) (Peripheral benzodiazepine receptor-associated protein PAP7) [Cleaved into: Golgi resident protein GCP60, N-terminally processed ]	ACBD3 GCP60 GOCAP1 GOLPH1	ACBD3	39|40|33	112	37.33	0.192096	19.2096	3	16|6|9	0.89	0.99	0.89	0.99	0.89	0.85	3.61	0.01
WT	P11717	P11717	P11717	P11717	MPRI	Cation-independent mannose-6-phosphate receptor, CI Man-6-P receptor, CI-MPR, M6PR (300 kDa mannose 6-phosphate receptor, MPR 300) (Insulin-like growth factor 2 receptor) (Insulin-like growth factor II receptor, IGF-II receptor) (M6P/IGF2 receptor, M6P/IGF2R) (CD antigen CD222)	IGF2R MPRI	IGF2R	35|30|31	96	32	0.164668	16.4668	3	2|1|0	1	1	1	1	1	36.06	32	0
WT	O95292	O95292	O95292	O95292	VAPB	Vesicle-associated membrane protein-associated protein B/C, VAMP-B/VAMP-C, VAMP-associated protein B/C, VAP-B/VAP-C	VAPB UNQ484/PRO983	VAPB	33|30|32	95	31.67	0.16297	16.297	3	10|11|10	0.99	1	0.99	1	0.99	3.5	3.06	0
WT	P18031	P18031	P18031	P18031	PTN1	Tyrosine-protein phosphatase non-receptor type 1, EC 3.1.3.48 (Protein-tyrosine phosphatase 1B, PTP-1B)	PTPN1 PTP1B	PTPN1	34|29|32	95	31.67	0.16297	16.297	3	11|5|6	1	1	1	1	1	9	4.32	0
WT	Q86XL3	Q86XL3	Q86XL3	Q86XL3	ANKL2	Ankyrin repeat and LEM domain-containing protein 2 (LEM domain-containing protein 4)	ANKLE2 KIAA0692 LEM4	ANKLE2	35|27|30	92	30.67	0.157824	15.7824	3	4|1|4	1	1	1	1	1	21.44	10.22	0
WT	O75976	O75976	O75976	O75976	CBPD	Carboxypeptidase D, EC 3.4.17.22 (Metallocarboxypeptidase D) (gp180)	CPD	CPD	28|34|28	90	30	0.154377	15.4377	3	0|0|0	1	1	1	1	1	42.79	300	0
WT	Q5VV42	Q5VV42	Q5VV42	Q5VV42	CDKAL	Threonylcarbamoyladenosine tRNA methylthiotransferase, EC 2.8.4.5 (CDK5 regulatory subunit-associated protein 1-like 1) (tRNA-t(6)A37 methylthiotransferase)	CDKAL1	CDKAL1	28|32|29	89	29.67	0.152678	15.2678	3	8|2|3	1	1	1	1	1	7.12	6.85	0
WT	Q9HBM0	Q9HBM0	Q9HBM0	Q9HBM0	VEZA	Vezatin	VEZT	VEZT	32|28|28	88	29.33	0.150929	15.0929	3	1|0|1	1	1	1	1	1	35.86	44	0
WT	Q96S66	Q96S66	Q96S66	Q96S66	CLCC1	Chloride channel CLIC-like protein 1 (Mid-1-related chloride channel protein 1)	CLCC1 KIAA0761 MCLC	CLCC1	31|28|29	88	29.33	0.150929	15.0929	3	6|1|1	1	1	1	1	1	6.93	11	0
WT	Q5T4S7	Q5T4S7	Q5T4S7	Q5T4S7	UBR4	E3 ubiquitin-protein ligase UBR4, EC 2.3.2.27 (600 kDa retinoblastoma protein-associated factor) (N-recognin-4) (RING-type E3 ubiquitin transferase UBR4) (Retinoblastoma-associated factor of 600 kDa, RBAF600, p600) (Zinc finger UBR1-type protein 1)	UBR4 KIAA0462 KIAA1307 RBAF600 ZUBR1	UBR4	27|20|30	77	25.67	0.132095	13.2095	3	7|6|4	1	1	1	1	1	5.65	4.53	0
WT	O75886	O75886	O75886	O75886	STAM2	Signal transducing adapter molecule 2, STAM-2 (Hrs-binding protein)	STAM2 HBP	STAM2	28|22|27	77	25.67	0.132095	13.2095	3	5|6|6	1	1	1	1	1	7.92	4.53	0
WT	Q9ULH0	Q9ULH0	Q9ULH0	Q9ULH0	KDIS	Kinase D-interacting substrate of 220 kDa (Ankyrin repeat-rich membrane-spanning protein)	KIDINS220 ARMS KIAA1250	KIDINS220	23|29|25	77	25.67	0.132095	13.2095	3	5|6|1	1	1	1	1	1	7.88	6.42	0
WT	Q8NFP9	Q8NFP9	Q8NFP9	Q8NFP9	NBEA	Neurobeachin (Lysosomal-trafficking regulator 2) (Protein BCL8B)	NBEA BCL8B KIAA1544 LYST2	NBEA	24|23|29	76	25.33	0.130345	13.0345	3	0|0|0	1	1	1	1	1	35.49	253.33	0
WT	O94979	O94979	O94979	O94979	SC31A	Protein transport protein Sec31A (ABP125) (ABP130) (SEC31-like protein 1) (SEC31-related protein A) (Web1-like protein)	SEC31A KIAA0905 SEC31L1 HSPC275 HSPC334	SEC31A	24|22|28	74	24.67	0.126949	12.6949	3	2|0|2	1	1	1	1	1	40.23	18.5	0
WT	Q9NXE4	Q9NXE4	Q9NXE4	Q9NXE4	NSMA3	Sphingomyelin phosphodiesterase 4, EC 3.1.4.12 (Neutral sphingomyelinase 3, nSMase-3, nSMase3) (Neutral sphingomyelinase III)	SMPD4 KIAA1418 SKNY	SMPD4	33|19|22	74	24.67	0.126949	12.6949	3	2|2|1	1	1	1	1	1	16.94	14.8	0
WT	Q9HD26	Q9HD26	Q9HD26	Q9HD26	GOPC	Golgi-associated PDZ and coiled-coil motif-containing protein (CFTR-associated ligand) (Fused in glioblastoma) (PDZ protein interacting specifically with TC10, PIST)	GOPC CAL FIG	GOPC	25|24|22	71	23.67	0.121803	12.1803	3	10|4|5	0.99	1	0.99	1	0.99	3.61	3.74	0
WT	Q8TAA9	Q8TAA9	Q8TAA9	Q8TAA9	VANG1	Vang-like protein 1 (Loop-tail protein 2 homolog, LPP2) (Strabismus 2) (Van Gogh-like protein 1)	VANGL1 STB2	VANGL1	20|22|28	70	23.33	0.120054	12.0054	3	3|3|1	1	1	1	1	1	15.35	10	0
WT	Q5JRA6	Q5JRA6	Q5JRA6	Q5JRA6	TGO1	Transport and Golgi organization protein 1 homolog, TANGO1 (C219-reactive peptide) (D320) (Melanoma inhibitory activity protein 3)	MIA3 KIAA0268 TANGO UNQ6077/PRO20088	MIA3	21|26|21	68	22.67	0.116657	11.6657	3	8|5|5	1	1	1	1	1	5.83	3.78	0
WT	Q9NZJ5	Q9NZJ5	Q9NZJ5	Q9NZJ5	E2AK3	Eukaryotic translation initiation factor 2-alpha kinase 3, EC 2.7.11.1 (PRKR-like endoplasmic reticulum kinase) (Pancreatic eIF2-alpha kinase, HsPEK)	EIF2AK3 PEK PERK	EIF2AK3	23|24|21	68	22.67	0.116657	11.6657	3	0|0|0	1	1	1	1	1	32.56	226.67	0
WT	O43813	O43813	O43813	O43813	LANC1	Glutathione S-transferase LANCL1, EC 2.5.1.18 (40 kDa erythrocyte membrane protein, p40) (LanC-like protein 1)	LANCL1 GPR69A	LANCL1	20|23|20	63	21	0.108064	10.8064	3	1|1|2	1	1	1	1	1	20.01	15.75	0
WT	Q96A33	Q96A33	Q96A33	Q96A33	CCD47	PAT complex subunit CCDC47 (Calumin) (Coiled-coil domain-containing protein 47)	CCDC47 GK001 MSTP041 PSEC0077	CCDC47	20|20|23	63	21	0.108064	10.8064	3	3|5|6	1	1	1	1	1	8.43	4.5	0
WT	P55011	P55011	P55011	P55011	S12A2	Solute carrier family 12 member 2 (Basolateral Na-K-Cl symporter) (Bumetanide-sensitive sodium-(potassium)-chloride cotransporter 2)	SLC12A2 NKCC1	SLC12A2	15|30|16	61	20.33	0.104616	10.4616	3	5|1|1	0.99	1	0.99	1	0.99	4.09	8.71	0
WT	Q9P0L0	Q9P0L0	Q9P0L0	Q9P0L0	VAPA	Vesicle-associated membrane protein-associated protein A, VAMP-A, VAMP-associated protein A, VAP-A (33 kDa VAMP-associated protein, VAP-33)	VAPA VAP33	VAPA	19|17|24	60	20	0.102918	10.2918	3	8|3|3	0.97	1	0.97	1	0.97	2.72	4.29	0
WT	P11182	P11182	P11182	P11182	ODB2	Lipoamide acyltransferase component of branched-chain alpha-keto acid dehydrogenase complex, mitochondrial, EC 2.3.1.168 (52 kDa mitochondrial autoantigen of primary biliary cirrhosis) (Branched chain 2-oxo-acid dehydrogenase complex component E2, BCOADC-E2) (Branched-chain alpha-keto acid dehydrogenase complex component E2, BCKAD-E2, BCKADE2) (Dihydrolipoamide acetyltransferase component of bran…	DBT BCATE2	DBT	20|24|14	58	19.33	0.09947	9.947	3	2|2|2	1	1	1	1	1	9.21	9.67	0
WT	Q9H8Y8	Q9H8Y8	Q9H8Y8	Q9H8Y8	GORS2	Golgi reassembly-stacking protein 2, GRS2 (Golgi phosphoprotein 6, GOLPH6) (Golgi reassembly-stacking protein of 55 kDa, GRASP55) (p59)	GORASP2 GOLPH6	GORASP2	21|17|19	57	19	0.0977718	9.77718	3	4|2|9	0.85	0.96	0.85	0.96	0.85	0.91	3.8	0.01
WT	Q13439	Q13439	Q13439	Q13439	GOGA4	Golgin subfamily A member 4 (256 kDa golgin) (Golgin-245) (Protein 72.1) (Trans-Golgi p230)	GOLGA4	GOLGA4	20|16|21	57	19	0.0977718	9.77718	3	3|2|4	1	1	1	1	1	8.42	6.33	0
WT	Q6NXT4	Q6NXT4	Q6NXT4	Q6NXT4	ZNT6	Zinc transporter 6, ZnT-6 (Solute carrier family 30 member 6)	SLC30A6 ZNT6	SLC30A6	17|19|20	56	18.67	0.0960737	9.60737	3	2|1|1	1	1	1	1	1	15.94	14	0
WT	Q96CP6	Q96CP6	Q96CP6	Q96CP6	ASTRA	Protein Aster-A (GRAM domain-containing protein 1A)	GRAMD1A KIAA1533	GRAMD1A	17|22|16	55	18.33	0.0943241	9.43241	3	2|2|3	1	1	1	1	1	10.47	7.86	0
WT	Q9Y2H6	Q9Y2H6	Q9Y2H6	Q9Y2H6	FND3A	Fibronectin type-III domain-containing protein 3A (Human gene expressed in odontoblasts)	FNDC3A FNDC3 HUGO KIAA0970	FNDC3A	19|19|16	54	18	0.0926259	9.26259	3	0|0|2	1	1	1	1	1	9.08	27	0
WT	Q27J81	Q27J81	Q27J81	Q27J81	INF2	Inverted formin-2 (HBEBP2-binding protein C)	INF2 C14orf151 C14orf173	INF2	16|20|15	51	17	0.0874801	8.74801	3	5|4|1	1	1	1	1	1	5.99	5.1	0
WT	Q9Y5M8	Q9Y5M8	Q9Y5M8	Q9Y5M8	SRPRB	Signal recognition particle receptor subunit beta, SR-beta (Protein APMCF1)	SRPRB PSEC0230	SRPRB	15|18|17	50	16.67	0.0857819	8.57819	3	5|3|5	0.99	1	0.99	1	0.99	3.73	3.85	0
WT	Q14690	Q14690	Q14690	Q14690	RRP5	Protein RRP5 homolog (NF-kappa-B-binding protein, NFBP) (Programmed cell death protein 11)	PDCD11 KIAA0185	PDCD11	15|18|17	50	16.67	0.0857819	8.57819	3	7|1|1	0.92	0.94	0.92	0.94	0.92	2.06	5.56	0.01
WT	O15173	O15173	O15173	O15173	PGRC2	Membrane-associated progesterone receptor component 2 (Progesterone membrane-binding protein) (Steroid receptor protein DG6)	PGRMC2 DG6 PMBP	PGRMC2	16|14|19	49	16.33	0.0840323	8.40323	3	5|4|4	0.97	1	0.97	1	0.97	2.55	3.77	0
WT	Q14254	Q14254	Q14254	Q14254	FLOT2	Flotillin-2 (Epidermal surface antigen, ESA) (Membrane component chromosome 17 surface marker 1)	FLOT2 ESA1 M17S1	FLOT2	18|17|14	49	16.33	0.0840323	8.40323	3	6|3|5	0.94	1	0.94	1	0.94	1.54	3.5	0.01
WT	O75396	O75396	O75396	O75396	SC22B	Vesicle-trafficking protein SEC22b (ER-Golgi SNARE of 24 kDa, ERS-24, ERS24) (SEC22 vesicle-trafficking protein homolog B) (SEC22 vesicle-trafficking protein-like 1)	SEC22B SEC22L1	SEC22B	11|21|15	47	15.67	0.080636	8.0636	3	3|1|2	1	1	1	1	1	5.69	7.83	0
WT	Q5JTV8	Q5JTV8	Q5JTV8	Q5JTV8	TOIP1	Torsin-1A-interacting protein 1 (Lamin-associated protein 1B, LAP1B)	TOR1AIP1 LAP1	TOR1AIP1	17|9|19	45	15	0.0771883	7.71883	3	0|0|0	1	1	1	1	1	14.54	150	0
WT	Q92783	Q92783	Q92783	Q92783	STAM1	Signal transducing adapter molecule 1, STAM-1	STAM STAM1	STAM	15|16|13	44	14.67	0.0754901	7.54901	3	3|4|3	0.99	1	0.99	1	0.99	4.31	4.4	0
WT	Q9BTX1	Q9BTX1	Q9BTX1	Q9BTX1	NDC1	Nucleoporin NDC1, hNDC1 (Transmembrane protein 48)	NDC1 TMEM48	NDC1	17|14|12	43	14.33	0.0737405	7.37405	3	0|0|0	1	1	1	1	1	19.14	143.33	0
WT	Q9HDC5	Q9HDC5	Q9HDC5	Q9HDC5	JPH1	Junctophilin-1, JP-1 (Junctophilin type 1)	JPH1 JP1	JPH1	13|12|18	43	14.33	0.0737405	7.37405	3	2|2|0	1	1	1	1	1	14.62	10.75	0
WT	Q8TAD4	Q8TAD4	Q8TAD4	Q8TAD4	ZNT5	Zinc transporter 5, ZnT-5 (Solute carrier family 30 member 5) (ZnT-like transporter 1, hZTL1)	SLC30A5 ZNT5 ZNTL1 ZTL1 UNQ863/PRO1879	SLC30A5	12|14|16	42	14	0.0720424	7.20424	3	0|0|0	1	1	1	1	1	19.14	140	0
WT	P08240	P08240	P08240	P08240	SRPRA	Signal recognition particle receptor subunit alpha, SR-alpha (Docking protein alpha, DP-alpha)	SRPRA SRPR	SRPRA	13|17|12	42	14	0.0720424	7.20424	3	0|1|2	1	1	1	1	1	10.89	14	0
WT	Q15006	Q15006	Q15006	Q15006	EMC2	ER membrane protein complex subunit 2 (Tetratricopeptide repeat protein 35, TPR repeat protein 35)	EMC2 KIAA0103 TTC35	EMC2	17|12|13	42	14	0.0720424	7.20424	3	0|2|2	1	1	1	1	1	14.62	10.5	0
WT	P02786	P02786	P02786	P02786	TFR1	Transferrin receptor protein 1, TR, TfR, TfR1, Trfr (T9) (p90) (CD antigen CD71) [Cleaved into: Transferrin receptor protein 1, serum form, sTfR ]	TFRC	TFRC	9|21|11	41	13.67	0.0703443	7.03443	3	1|0|2	1	1	1	1	1	6.87	13.67	0
WT	Q9H089	Q9H089	Q9H089	Q9H089	LSG1	Large subunit GTPase 1 homolog, hLsg1, EC 3.6.1.-	LSG1	LSG1	13|14|14	41	13.67	0.0703443	7.03443	3	6|2|2	0.97	0.97	0.97	0.97	0.97	2.86	4.1	0
WT	P49257	P49257	P49257	P49257	LMAN1	Protein ERGIC-53 (ER-Golgi intermediate compartment 53 kDa protein) (Gp58) (Intracellular mannose-specific lectin MR60) (Lectin mannose-binding 1)	LMAN1 ERGIC53 F5F8D	LMAN1	9|19|13	41	13.67	0.0703443	7.03443	3	3|0|2	0.99	1	0.99	1	0.99	3.65	8.2	0
WT	Q7Z7G8	Q7Z7G8	Q7Z7G8	Q7Z7G8	VP13B	Intermembrane lipid transfer protein VPS13B (Cohen syndrome protein 1) (Vacuolar protein sorting-associated protein 13B)	VPS13B CHS1 COH1 KIAA0532	VPS13B	14|10|16	40	13.33	0.0685947	6.85947	3	0|0|0	1	1	1	1	1	16.08	133.33	0
WT	Q5HYI8	Q5HYI8	Q5HYI8	Q5HYI8	RABL3	Rab-like protein 3	RABL3	RABL3	12|15|13	40	13.33	0.0685947	6.85947	3	0|0|0	1	1	1	1	1	19.14	133.33	0
WT	Q9Y6M5	Q9Y6M5	Q9Y6M5	Q9Y6M5	ZNT1	Zinc transporter 1, ZnT-1 (Solute carrier family 30 member 1)	SLC30A1 ZNT1	SLC30A1	11|13|13	37	12.33	0.0634488	6.34488	3	0|0|0	1	1	1	1	1	17.62	123.33	0
WT	P05556	P05556	P05556	P05556	ITB1	Integrin beta-1 (Fibronectin receptor subunit beta) (Glycoprotein IIa, GPIIA) (VLA-4 subunit beta) (CD antigen CD29)	ITGB1 FNRB MDF2 MSK12	ITGB1	15|13|9	37	12.33	0.0634488	6.34488	3	0|1|1	1	1	1	1	1	8.67	18.5	0
WT	Q9ULK5	Q9ULK5	Q9ULK5	Q9ULK5	VANG2	Vang-like protein 2 (Loop-tail protein 1 homolog) (Strabismus 1) (Van Gogh-like protein 2)	VANGL2 KIAA1215 STB1	VANGL2	15|12|9	36	12	0.0617506	6.17506	3	1|0|0	1	1	1	1	1	20.54	36	0
WT	O60858	O60858	O60858	O60858	TRI13	E3 ubiquitin-protein ligase TRIM13, EC 2.3.2.27 (B-cell chronic lymphocytic leukemia tumor suppressor Leu5) (Leukemia-associated protein 5) (Putative tumor suppressor RFP2) (RING finger protein 77) (RING-type E3 ubiquitin transferase TRIM13) (Ret finger protein 2) (Tripartite motif-containing protein 13)	TRIM13 LEU5 RFP2 RNF77	TRIM13	12|15|9	36	12	0.0617506	6.17506	3	1|0|0	1	1	1	1	1	20.54	36	0
WT	Q8N5G2	Q8N5G2	Q8N5G2	Q8N5G2	MACOI	Macoilin (Macoilin-1) (Transmembrane protein 57)	MACO1 TMEM57	MACO1	11|15|10	36	12	0.0617506	6.17506	3	2|0|0	1	1	1	1	1	5.34	18	0
WT	P20020	P20020	P20020	P20020	AT2B1	Plasma membrane calcium-transporting ATPase 1, EC 7.2.2.10 (Plasma membrane calcium ATPase isoform 1, PMCA1) (Plasma membrane calcium pump isoform 1)	ATP2B1 PMCA1	ATP2B1	9|15|12	36	12	0.0617506	6.17506	3	4|3|2	0.88	1	0.88	1	0.88	0.61	4	0.01
WT	P61221	P61221	P61221	P61221	ABCE1	ATP-binding cassette sub-family E member 1 (2'-5'-oligoadenylate-binding protein) (HuHP68) (RNase L inhibitor) (Ribonuclease 4 inhibitor, RNS4I)	ABCE1 RLI RNASEL1 RNASELI RNS4I OK/SW-cl.40	ABCE1	10|12|14	36	12	0.0617506	6.17506	3	1|1|1	1	1	1	1	1	8.2	12	0
WT	Q04721	Q04721	Q04721	Q04721	NOTC2	Neurogenic locus notch homolog protein 2, Notch 2, hN2 [Cleaved into: Notch 2 extracellular truncation, N2ECD; Notch 2 intracellular domain, N2ICD ]	NOTCH2	NOTCH2	12|14|9	35	11.67	0.0600525	6.00525	3	0|0|0	1	1	1	1	1	14.54	116.67	0
WT	O94905	O94905	O94905	O94905	ERLN2	Erlin-2 (Endoplasmic reticulum lipid raft-associated protein 2) (Stomatin-prohibitin-flotillin-HflC/K domain-containing protein 2, SPFH domain-containing protein 2)	ERLIN2 C8orf2 SPFH2 UNQ2441/PRO5003/PRO9924	ERLIN2	13|11|10	34	11.33	0.0583029	5.83029	3	0|0|0	1	1	1	1	1	16.08	113.33	0
WT	Q13190	Q13190	Q13190	Q13190	STX5	Syntaxin-5	STX5 STX5A	STX5	13|11|9	33	11	0.0566047	5.66047	3	2|3|2	0.97	1	0.97	1	0.97	2.6	4.71	0
WT	P46063	P46063	P46063	P46063	RECQ1	ATP-dependent DNA helicase Q1, EC 3.6.4.12 (DNA helicase, RecQ-like type 1, RecQ1) (DNA-dependent ATPase Q1) (RecQ protein-like 1)	RECQL RECQ1 RECQL1	RECQL	9|8|16	33	11	0.0566047	5.66047	3	2|0|1	1	1	1	1	1	5.56	11	0
WT	Q96QT4	Q96QT4	Q96QT4	Q96QT4	TRPM7	Transient receptor potential cation channel subfamily M member 7, EC 2.7.11.1 (Channel-kinase 1) (Long transient receptor potential channel 7, LTrpC-7, LTrpC7)	TRPM7 CHAK1 LTRPC7	TRPM7	7|14|11	32	10.67	0.0549066	5.49066	3	0|0|0	1	1	1	1	1	11.4	106.67	0
WT	Q9P246	Q9P246	Q9P246	Q9P246	STIM2	Stromal interaction molecule 2	STIM2 KIAA1482	STIM2	12|8|12	32	10.67	0.0549066	5.49066	3	1|2|1	1	1	1	1	1	4.33	8	0
WT	Q9NP61	Q9NP61	Q9NP61	Q9NP61	ARFG3	ADP-ribosylation factor GTPase-activating protein 3, ARF GAP 3	ARFGAP3 ARFGAP1	ARFGAP3	10|14|8	32	10.67	0.0549066	5.49066	3	1|2|2	0.99	1	0.99	1	0.99	3.3	6.4	0
WT	Q92575	Q92575	Q92575	Q92575	UBXN4	UBX domain-containing protein 4 (Erasin) (UBX domain-containing protein 2)	UBXN4 KIAA0242 UBXD2 UBXDC1	UBXN4	10|9|12	31	10.33	0.053157	5.3157	3	1|0|1	1	1	1	1	1	8.67	15.5	0
WT	Q96JB5	Q96JB5	Q96JB5	Q96JB5	CK5P3	CDK5 regulatory subunit-associated protein 3 (CDK5 activator-binding protein C53) (LXXLL/leucine-zipper-containing ARF-binding protein) (Protein HSF-27)	CDK5RAP3 IC53 LZAP MSTP016 OK/SW-cl.114 PP1553	CDK5RAP3	10|11|10	31	10.33	0.053157	5.3157	3	5|2|1	0.88	0.93	0.88	0.93	0.88	1.77	3.88	0.01
WT	Q9Y287	Q9Y287	Q9Y287	Q9Y287	ITM2B	Integral membrane protein 2B (Immature BRI2, imBRI2) (Protein E25B) (Transmembrane protein BRI, Bri) [Cleaved into: BRI2, membrane form (Mature BRI2, mBRI2); BRI2 intracellular domain, BRI2 ICD; BRI2C, soluble form; Bri23 peptide, Bri2-23 (ABri23) (C-terminal peptide) (P23 peptide) ]	ITM2B BRI BRI2	ITM2B	6|15|9	30	10	0.0514589	5.14589	3	1|0|1	1	1	1	1	1	4.48	15	0
WT	P04439	P04439	P04439	P04439	HLAA	HLA class I histocompatibility antigen, A alpha chain (Human leukocyte antigen A, HLA-A)	HLA-A HLAA	HLA-A	10|9|11	30	10	0.0514589	5.14589	3	1|0|2	1	1	1	1	1	6.87	10	0
WT	Q8TCJ2	Q8TCJ2	Q8TCJ2	Q8TCJ2	STT3B	Dolichyl-diphosphooligosaccharide--protein glycosyltransferase subunit STT3B, Oligosaccharyl transferase subunit STT3B, STT3-B, EC 2.4.99.18 (Source of immunodominant MHC-associated peptides homolog)	STT3B SIMP	STT3B	8|12|9	29	9.67	0.0497607	4.97607	3	3|2|1	0.96	1	0.96	1	0.96	2.41	4.83	0.01
WT_F178L	P50851	P50851	P50851	P50851	LRBA	Lipopolysaccharide-responsive and beige-like anchor protein (Beige-like protein) (CDC4-like protein)	LRBA BGL CDC4L LBA	LRBA	125|135|155	415	138.33	1.00728	100.728	3	48|36|35	1	1	1	1	1	24.51	3.49	0
WT_F178L	P31785	P31785	P31785	P31785	IL2RG	Cytokine receptor common subunit gamma (Interleukin-2 receptor subunit gamma, IL-2 receptor subunit gamma, IL-2R subunit gamma, IL-2RG) (gammaC) (p64) (CD antigen CD132)	IL2RG	IL2RG	136|128|148	412	137.33	1	100	3	0|0|0	1	1	1	1	1	185.29	1373.33	0
WT_F178L	Q14789	Q14789	Q14789	Q14789	GOGB1	Golgin subfamily B member 1 (372 kDa Golgi complex-associated protein, GCP372) (Giantin) (Macrogolgin)	GOLGB1	GOLGB1	77|89|99	265	88.33	0.643195	64.3195	3	1|3|1	1	1	1	1	1	97.33	53	0
WT_F178L	O95487	O95487	O95487	O95487	SC24B	Protein transport protein Sec24B (SEC24-related protein B)	SEC24B	SEC24B	92|79|84	255	85	0.618947	61.8947	3	26|20|14	1	1	1	1	1	17.81	4.25	0
WT_F178L	Q15643	Q15643	Q15643	Q15643	TRIPB	Thyroid receptor-interacting protein 11, TR-interacting protein 11, TRIP-11 (Clonal evolution-related gene on chromosome 14 protein) (Golgi-associated microtubule-binding protein 210, GMAP-210) (Trip230)	TRIP11 CEV14	TRIP11	71|72|72	215	71.67	0.521882	52.1882	3	13|11|8	1	1	1	1	1	47.76	6.72	0
WT_F178L	Q15437	Q15437	Q15437	Q15437	SC23B	Protein transport protein Sec23B, hSec23B (SEC23-related protein B)	SEC23B	SEC23B	62|71|67	200	66.67	0.485473	48.5473	3	20|12|9	1	1	1	1	1	12	4.88	0
WT_F178L	Q15436	Q15436	Q15436	Q15436	SC23A	Protein transport protein Sec23A, hSec23A (SEC23-related protein A)	SEC23A	SEC23A	37|39|40	116	38.67	0.281585	28.1585	3	5|5|9	1	1	1	1	1	22.28	6.11	0
WT_F178L	Q8N766	Q8N766	Q8N766	Q8N766	EMC1	ER membrane protein complex subunit 1	EMC1 KIAA0090 PSEC0263	EMC1	28|44|32	104	34.67	0.252458	25.2458	3	4|0|4	1	1	1	1	1	11.33	13	0
WT_F178L	O75976	O75976	O75976	O75976	CBPD	Carboxypeptidase D, EC 3.4.17.22 (Metallocarboxypeptidase D) (gp180)	CPD	CPD	28|37|37	102	34	0.247579	24.7579	3	0|0|0	1	1	1	1	1	42.79	340	0
WT_F178L	Q8NFP9	Q8NFP9	Q8NFP9	Q8NFP9	NBEA	Neurobeachin (Lysosomal-trafficking regulator 2) (Protein BCL8B)	NBEA BCL8B KIAA1544 LYST2	NBEA	30|28|40	98	32.67	0.237894	23.7894	3	0|0|0	1	1	1	1	1	42.79	326.67	0
WT_F178L	P11717	P11717	P11717	P11717	MPRI	Cation-independent mannose-6-phosphate receptor, CI Man-6-P receptor, CI-MPR, M6PR (300 kDa mannose 6-phosphate receptor, MPR 300) (Insulin-like growth factor 2 receptor) (Insulin-like growth factor II receptor, IGF-II receptor) (M6P/IGF2 receptor, M6P/IGF2R) (CD antigen CD222)	IGF2R MPRI	IGF2R	25|28|34	87	29	0.21117	21.117	3	2|1|0	1	1	1	1	1	29	29	0
WT_F178L	Q9HD26	Q9HD26	Q9HD26	Q9HD26	GOPC	Golgi-associated PDZ and coiled-coil motif-containing protein (CFTR-associated ligand) (Fused in glioblastoma) (PDZ protein interacting specifically with TC10, PIST)	GOPC CAL FIG	GOPC	27|27|27	81	27	0.196607	19.6607	3	10|4|5	1	1	1	1	1	7.61	4.26	0
WT_F178L	O14964	O14964	O14964	O14964	HGS	Hepatocyte growth factor-regulated tyrosine kinase substrate (Hrs) (Protein pp110)	HGS HRS	HGS	27|26|26	79	26.33	0.191728	19.1728	3	13|7|7	0.91	0.96	0.91	0.96	0.91	2.05	2.93	0.01
WT_F178L	Q8TBA6	Q8TBA6	Q8TBA6	Q8TBA6	GOGA5	Golgin subfamily A member 5 (Cell proliferation-inducing gene 31 protein) (Golgin-84) (Protein Ret-II) (RET-fused gene 5 protein)	GOLGA5 RETII RFG5 PIG31	GOLGA5	24|24|25	73	24.33	0.177164	17.7164	3	9|6|7	1	1	1	1	1	5.42	3.32	0
WT_F178L	O75886	O75886	O75886	O75886	STAM2	Signal transducing adapter molecule 2, STAM-2 (Hrs-binding protein)	STAM2 HBP	STAM2	25|18|28	71	23.67	0.172359	17.2359	3	5|6|6	0.99	1	0.99	1	0.99	3.3	4.18	0
WT_F178L	Q6P996	Q6P996	Q6P996	Q6P996	PDXD1	Pyridoxal-dependent decarboxylase domain-containing protein 1, EC 4.1.1.-	PDXDC1 KIAA0251	PDXDC1	22|21|26	69	23	0.16748	16.748	3	8|5|5	1	1	1	1	1	5.83	3.83	0
WT_F178L	P18031	P18031	P18031	P18031	PTN1	Tyrosine-protein phosphatase non-receptor type 1, EC 3.1.3.48 (Protein-tyrosine phosphatase 1B, PTP-1B)	PTPN1 PTP1B	PTPN1	21|22|25	68	22.67	0.165077	16.5077	3	11|5|6	0.86	0.99	0.86	0.99	0.86	0.94	3.09	0.01
WT_F178L	P55011	P55011	P55011	P55011	S12A2	Solute carrier family 12 member 2 (Basolateral Na-K-Cl symporter) (Bumetanide-sensitive sodium-(potassium)-chloride cotransporter 2)	SLC12A2 NKCC1	SLC12A2	14|24|27	65	21.67	0.157795	15.7795	3	5|1|1	0.99	1	0.99	1	0.99	3.61	9.29	0
WT_F178L	O94979	O94979	O94979	O94979	SC31A	Protein transport protein Sec31A (ABP125) (ABP130) (SEC31-like protein 1) (SEC31-related protein A) (Web1-like protein)	SEC31A KIAA0905 SEC31L1 HSPC275 HSPC334	SEC31A	20|18|20	58	19.33	0.140756	14.0756	3	2|0|2	1	1	1	1	1	29.31	14.5	0
WT_F178L	Q5VV42	Q5VV42	Q5VV42	Q5VV42	CDKAL	Threonylcarbamoyladenosine tRNA methylthiotransferase, EC 2.8.4.5 (CDK5 regulatory subunit-associated protein 1-like 1) (tRNA-t(6)A37 methylthiotransferase)	CDKAL1	CDKAL1	18|23|17	58	19.33	0.140756	14.0756	3	8|2|3	0.95	0.99	0.95	0.99	0.95	2.32	4.46	0.01
WT_F178L	Q86XL3	Q86XL3	Q86XL3	Q86XL3	ANKL2	Ankyrin repeat and LEM domain-containing protein 2 (LEM domain-containing protein 4)	ANKLE2 KIAA0692 LEM4	ANKLE2	21|13|24	58	19.33	0.140756	14.0756	3	4|1|4	1	1	1	1	1	5.22	6.44	0
WT_F178L	Q96S66	Q96S66	Q96S66	Q96S66	CLCC1	Chloride channel CLIC-like protein 1 (Mid-1-related chloride channel protein 1)	CLCC1 KIAA0761 MCLC	CLCC1	22|18|17	57	19	0.138353	13.8353	3	6|1|1	0.98	0.99	0.98	0.99	0.98	3.42	7.12	0
WT_F178L	O43813	O43813	O43813	O43813	LANC1	Glutathione S-transferase LANCL1, EC 2.5.1.18 (40 kDa erythrocyte membrane protein, p40) (LanC-like protein 1)	LANCL1 GPR69A	LANCL1	18|17|19	54	18	0.131071	13.1071	3	1|1|2	1	1	1	1	1	15.94	13.5	0
WT_F178L	Q9HBM0	Q9HBM0	Q9HBM0	Q9HBM0	VEZA	Vezatin	VEZT	VEZT	18|15|20	53	17.67	0.128668	12.8668	3	1|0|1	1	1	1	1	1	17.23	26.5	0
WT_F178L	Q9NXE4	Q9NXE4	Q9NXE4	Q9NXE4	NSMA3	Sphingomyelin phosphodiesterase 4, EC 3.1.4.12 (Neutral sphingomyelinase 3, nSMase-3, nSMase3) (Neutral sphingomyelinase III)	SMPD4 KIAA1418 SKNY	SMPD4	16|16|21	53	17.67	0.128668	12.8668	3	2|2|1	1	1	1	1	1	13.03	10.6	0
WT_F178L	Q7Z7G8	Q7Z7G8	Q7Z7G8	Q7Z7G8	VP13B	Intermembrane lipid transfer protein VPS13B (Cohen syndrome protein 1) (Vacuolar protein sorting-associated protein 13B)	VPS13B CHS1 COH1 KIAA0532	VPS13B	11|14|27	52	17.33	0.126192	12.6192	3	0|0|0	1	1	1	1	1	17.62	173.33	0
WT_F178L	Q8TAA9	Q8TAA9	Q8TAA9	Q8TAA9	VANG1	Vang-like protein 1 (Loop-tail protein 2 homolog, LPP2) (Strabismus 2) (Van Gogh-like protein 1)	VANGL1 STB2	VANGL1	16|20|16	52	17.33	0.126192	12.6192	3	3|3|1	1	1	1	1	1	10.47	7.43	0
WT_F178L	Q9ULH0	Q9ULH0	Q9ULH0	Q9ULH0	KDIS	Kinase D-interacting substrate of 220 kDa (Ankyrin repeat-rich membrane-spanning protein)	KIDINS220 ARMS KIAA1250	KIDINS220	16|13|23	52	17.33	0.126192	12.6192	3	5|6|1	0.9	1	0.9	1	0.9	1.02	4.33	0.01
WT_F178L	P11182	P11182	P11182	P11182	ODB2	Lipoamide acyltransferase component of branched-chain alpha-keto acid dehydrogenase complex, mitochondrial, EC 2.3.1.168 (52 kDa mitochondrial autoantigen of primary biliary cirrhosis) (Branched chain 2-oxo-acid dehydrogenase complex component E2, BCOADC-E2) (Branched-chain alpha-keto acid dehydrogenase complex component E2, BCKAD-E2, BCKADE2) (Dihydrolipoamide acetyltransferase component of bran…	DBT BCATE2	DBT	17|13|20	50	16.67	0.121386	12.1386	3	2|2|2	1	1	1	1	1	8.01	8.33	0
WT_F178L	P29317	P29317	P29317	P29317	EPHA2	Ephrin type-A receptor 2, EC 2.7.10.1 (Epithelial cell kinase) (Tyrosine-protein kinase receptor ECK)	EPHA2 ECK	EPHA2	13|17|19	49	16.33	0.118911	11.8911	3	7|4|2	0.88	1	0.88	1	0.88	0.69	3.77	0.01
WT_F178L	Q92783	Q92783	Q92783	Q92783	STAM1	Signal transducing adapter molecule 1, STAM-1	STAM STAM1	STAM	12|16|15	43	14.33	0.104347	10.4347	3	3|4|3	0.99	1	0.99	1	0.99	3.17	4.3	0
WT_F178L	O95405	O95405	O95405	O95405	ZFYV9	Zinc finger FYVE domain-containing protein 9 (Mothers against decapentaplegic homolog-interacting protein, Madh-interacting protein) (Novel serine protease, NSP) (Receptor activation anchor, hSARA) (Smad anchor for receptor activation)	ZFYVE9 MADHIP SARA SMADIP	ZFYVE9	14|10|13	37	12.33	0.0897837	8.97837	3	2|2|1	1	1	1	1	1	5.58	7.4	0
WT_F178L	Q5HYI8	Q5HYI8	Q5HYI8	Q5HYI8	RABL3	Rab-like protein 3	RABL3	RABL3	10|11|16	37	12.33	0.0897837	8.97837	3	0|0|0	1	1	1	1	1	16.08	123.33	0
WT_F178L	Q6NXT4	Q6NXT4	Q6NXT4	Q6NXT4	ZNT6	Zinc transporter 6, ZnT-6 (Solute carrier family 30 member 6)	SLC30A6 ZNT6	SLC30A6	10|11|13	34	11.33	0.082502	8.2502	3	2|1|1	1	1	1	1	1	6.78	8.5	0
WT_F178L	P61221	P61221	P61221	P61221	ABCE1	ATP-binding cassette sub-family E member 1 (2'-5'-oligoadenylate-binding protein) (HuHP68) (RNase L inhibitor) (Ribonuclease 4 inhibitor, RNS4I)	ABCE1 RLI RNASEL1 RNASELI RNS4I OK/SW-cl.40	ABCE1	12|13|9	34	11.33	0.082502	8.2502	3	1|1|1	1	1	1	1	1	6.87	11.33	0
WT_F178L	Q5JTV8	Q5JTV8	Q5JTV8	Q5JTV8	TOIP1	Torsin-1A-interacting protein 1 (Lamin-associated protein 1B, LAP1B)	TOR1AIP1 LAP1	TOR1AIP1	12|13|8	33	11	0.080099	8.0099	3	0|0|0	1	1	1	1	1	12.98	110	0
WT_F178L	Q8IZJ1	Q8IZJ1	Q8IZJ1	Q8IZJ1	UNC5B	Netrin receptor UNC5B (Protein unc-5 homolog 2) (Protein unc-5 homolog B) (p53-regulated receptor for death and life protein 1, p53RDL1)	UNC5B P53RDL1 UNC5H2 UNQ1883/PRO4326	UNC5B	9|10|13	32	10.67	0.0776961	7.76961	3	0|0|0	1	1	1	1	1	14.54	106.67	0
WT_F178L	P02786	P02786	P02786	P02786	TFR1	Transferrin receptor protein 1, TR, TfR, TfR1, Trfr (T9) (p90) (CD antigen CD71) [Cleaved into: Transferrin receptor protein 1, serum form, sTfR ]	TFRC	TFRC	6|12|14	32	10.67	0.0776961	7.76961	3	1|0|2	0.98	1	0.98	1	0.98	3.02	10.67	0
WT_F178L	Q96CP6	Q96CP6	Q96CP6	Q96CP6	ASTRA	Protein Aster-A (GRAM domain-containing protein 1A)	GRAMD1A KIAA1533	GRAMD1A	10|13|9	32	10.67	0.0776961	7.76961	3	2|2|3	0.97	1	0.97	1	0.97	2.6	4.57	0
WT_F178L	Q15006	Q15006	Q15006	Q15006	EMC2	ER membrane protein complex subunit 2 (Tetratricopeptide repeat protein 35, TPR repeat protein 35)	EMC2 KIAA0103 TTC35	EMC2	7|9|14	30	10	0.0728173	7.28173	3	0|2|2	1	1	1	1	1	4.6	7.5	0
WT_F178L	P05556	P05556	P05556	P05556	ITB1	Integrin beta-1 (Fibronectin receptor subunit beta) (Glycoprotein IIa, GPIIA) (VLA-4 subunit beta) (CD antigen CD29)	ITGB1 FNRB MDF2 MSK12	ITGB1	10|11|8	29	9.67	0.0704143	7.04143	3	0|1|1	1	1	1	1	1	7.26	14.5	0
WT_F178L	Q9NZJ5	Q9NZJ5	Q9NZJ5	Q9NZJ5	E2AK3	Eukaryotic translation initiation factor 2-alpha kinase 3, EC 2.7.11.1 (PRKR-like endoplasmic reticulum kinase) (Pancreatic eIF2-alpha kinase, HsPEK)	EIF2AK3 PEK PERK	EIF2AK3	9|10|9	28	9.33	0.0679385	6.79385	3	0|0|0	1	1	1	1	1	14.54	93.33	0
WT_F178L	O75396	O75396	O75396	O75396	SC22B	Vesicle-trafficking protein SEC22b (ER-Golgi SNARE of 24 kDa, ERS-24, ERS24) (SEC22 vesicle-trafficking protein homolog B) (SEC22 vesicle-trafficking protein-like 1)	SEC22B SEC22L1	SEC22B	10|10|7	27	9	0.0655356	6.55356	3	3|1|2	0.92	0.99	0.92	0.99	0.92	1.25	4.5	0.01
WT_F178L	P04439	P04439	P04439	P04439	HLAA	HLA class I histocompatibility antigen, A alpha chain (Human leukocyte antigen A, HLA-A)	HLA-A HLAA	HLA-A	7|9|11	27	9	0.0655356	6.55356	3	1|0|2	1	1	1	1	1	4.27	9	0
WT_F178L	Q9Y6M5	Q9Y6M5	Q9Y6M5	Q9Y6M5	ZNT1	Zinc transporter 1, ZnT-1 (Solute carrier family 30 member 1)	SLC30A1 ZNT1	SLC30A1	8|6|12	26	8.67	0.0631326	6.31326	3	0|0|0	1	1	1	1	1	9.79	86.67	0
WT_F178L	P49257	P49257	P49257	P49257	LMAN1	Protein ERGIC-53 (ER-Golgi intermediate compartment 53 kDa protein) (Gp58) (Intracellular mannose-specific lectin MR60) (Lectin mannose-binding 1)	LMAN1 ERGIC53 F5F8D	LMAN1	7|9|10	26	8.67	0.0631326	6.31326	3	3|0|2	0.94	0.99	0.94	0.99	0.94	1.82	5.2	0.01
WT_F178L	Q9Y287	Q9Y287	Q9Y287	Q9Y287	ITM2B	Integral membrane protein 2B (Immature BRI2, imBRI2) (Protein E25B) (Transmembrane protein BRI, Bri) [Cleaved into: BRI2, membrane form (Mature BRI2, mBRI2); BRI2 intracellular domain, BRI2 ICD; BRI2C, soluble form; Bri23 peptide, Bri2-23 (ABri23) (C-terminal peptide) (P23 peptide) ]	ITM2B BRI BRI2	ITM2B	8|9|9	26	8.67	0.0631326	6.31326	3	1|0|1	1	1	1	1	1	7.26	13	0
WT_F178L	Q8TAD4	Q8TAD4	Q8TAD4	Q8TAD4	ZNT5	Zinc transporter 5, ZnT-5 (Solute carrier family 30 member 5) (ZnT-like transporter 1, hZTL1)	SLC30A5 ZNT5 ZNTL1 ZTL1 UNQ863/PRO1879	SLC30A5	10|6|9	25	8.33	0.0606568	6.06568	3	0|0|0	1	1	1	1	1	9.79	83.33	0
WT_F178L	O60858	O60858	O60858	O60858	TRI13	E3 ubiquitin-protein ligase TRIM13, EC 2.3.2.27 (B-cell chronic lymphocytic leukemia tumor suppressor Leu5) (Leukemia-associated protein 5) (Putative tumor suppressor RFP2) (RING finger protein 77) (RING-type E3 ubiquitin transferase TRIM13) (Ret finger protein 2) (Tripartite motif-containing protein 13)	TRIM13 LEU5 RFP2 RNF77	TRIM13	7|6|12	25	8.33	0.0606568	6.06568	3	1|0|0	1	1	1	1	1	11.02	25	0
WT_F178L	Q8N5G2	Q8N5G2	Q8N5G2	Q8N5G2	MACOI	Macoilin (Macoilin-1) (Transmembrane protein 57)	MACO1 TMEM57	MACO1	9|8|8	25	8.33	0.0606568	6.06568	3	2|0|0	0.99	0.99	0.99	0.99	0.99	4.03	12.5	0
WT_F178L	O75787	O75787	O75787	O75787	RENR	Renin receptor (ATPase H(+)-transporting lysosomal accessory protein 2) (ATPase H(+)-transporting lysosomal-interacting protein 2) (ER-localized type I transmembrane adapter) (Embryonic liver differentiation factor 10) (N14F) (Renin/prorenin receptor) (Vacuolar ATP synthase membrane sector-associated protein M8-9, ATP6M8-9, V-ATPase M8.9 subunit) [Cleaved into: Renin receptor N-terminal fragment;…	ATP6AP2 ATP6IP2 CAPER ELDF10 HT028 MSTP009 PSEC0072	ATP6AP2	11|6|7	24	8	0.0582538	5.82538	3	0|1|0	1	1	1	1	1	11.02	24	0
WT_F178L	Q8IV08	Q8IV08	Q8IV08	Q8IV08	PLD3	5'-3' exonuclease PLD3, EC 3.1.16.1 (Choline phosphatase 3) (HindIII K4L homolog) (Hu-K4) (Phosphatidylcholine-hydrolyzing phospholipase D3) (Phospholipase D3, PLD 3)	PLD3	PLD3	9|8|6	23	7.67	0.0558509	5.58509	3	0|0|0	1	1	1	1	1	9.79	76.67	0
WT_F178L	Q9NQX7	Q9NQX7	Q9NQX7	Q9NQX7	ITM2C	Integral membrane protein 2C (Cerebral protein 14) (Transmembrane protein BRI3) [Cleaved into: CT-BRI3 ]	ITM2C BRI3 hucep-14 NPD018 PSEC0047	ITM2C	6|8|9	23	7.67	0.0558509	5.58509	3	0|1|0	1	1	1	1	1	11.02	23	0
WT_F178L	O94905	O94905	O94905	O94905	ERLN2	Erlin-2 (Endoplasmic reticulum lipid raft-associated protein 2) (Stomatin-prohibitin-flotillin-HflC/K domain-containing protein 2, SPFH domain-containing protein 2)	ERLIN2 C8orf2 SPFH2 UNQ2441/PRO5003/PRO9924	ERLIN2	7|7|9	23	7.67	0.0558509	5.58509	3	0|0|0	1	1	1	1	1	11.4	76.67	0
WT_F178L	Q16625	Q16625	Q16625	Q16625	OCLN	Occludin	OCLN	OCLN	11|6|5	22	7.33	0.0533751	5.33751	3	0|0|0	1	1	1	1	1	8.15	73.33	0
WT_F178L	Q92575	Q92575	Q92575	Q92575	UBXN4	UBX domain-containing protein 4 (Erasin) (UBX domain-containing protein 2)	UBXN4 KIAA0242 UBXD2 UBXDC1	UBXN4	5|7|9	21	7	0.0509721	5.09721	3	1|0|1	0.98	1	0.98	1	0.98	3.12	10.5	0
WT_F178L	Q9P246	Q9P246	Q9P246	Q9P246	STIM2	Stromal interaction molecule 2	STIM2 KIAA1482	STIM2	7|5|9	21	7	0.0509721	5.09721	3	1|2|1	0.89	1	0.89	1	0.89	0.88	5.25	0.01
WT_F178L	O43291	O43291	O43291	O43291	SPIT2	Kunitz-type protease inhibitor 2 (Hepatocyte growth factor activator inhibitor type 2, HAI-2) (Placental bikunin)	SPINT2 HAI2 KOP	SPINT2	7|4|10	21	7	0.0509721	5.09721	3	0|0|0	1	1	1	1	1	6.47	70	0
WT_F178L	P49753	P49753	P49753	P49753	ACOT2	Acyl-coenzyme A thioesterase 2, mitochondrial, Acyl-CoA thioesterase 2, EC 3.1.2.2 (Acyl-coenzyme A thioester hydrolase 2a) (CTE-Ia) (Long-chain acyl-CoA thioesterase 2) (ZAP128)	ACOT2 PTE2 PTE2A	ACOT2	7|7|7	21	7	0.0509721	5.09721	3	0|0|0	1	1	1	1	1	11.4	70	0
